# Supplementary material for: Single‐cell RNA sequencing reveals immune cell dysfunction in the peripheral blood of patients with highly aggressive gastric cancer
Source: Cell Prolif. 2024 Feb 6;57(5):e13591. doi: 10.1111/cpr.13591 (PMC11056698; doi:10.1111/cpr.13591)
Supplement: Supplementary file 2 — Table S1. Sample information and clinical blood test result. [file CPR-57-e13591-s001.xlsx]

## Sheet: Microwell-seq sample informatio
Patient ID	Group	Sequence number	Collection time	Age	Gender	Gastric cancer	BMM	DIC	Sequencing platform	Replication
HP1	HAGC	HP1A	2022.7.16	50	female	YES	YES	YES	HiSeq X Ten	Biological replicate 1
HP1		HP1B	2022.7.16	50	female	YES	YES	YES	HiSeq X Ten	Biological replicate 2
HP2		HP2	2022.7.19	34	male	YES	YES	YES	HiSeq X Ten
HP3		HP3	2022.7.23	33	female	YES	YES	YES	HiSeq X Ten
HP4		HP4	2022.9.9	63	male	YES	YES	YES	HiSeq X Ten
HP5		HP5	2022.9.15	20	female	YES	YES	YES	HiSeq X Ten
HP6		HP6	2022.9.27	58	male	YES	YES	YES	HiSeq X Ten
HP7		HP7	2022.9.29	61	female	YES	YES	YES	HiSeq X Ten
NP1	NAGC	NP1A	2022.8.2	76	male	YES	NO	NO	HiSeq X Ten	Biological replicate 1
NP1		NP1B	2022.8.2	76	male	YES	NO	NO	HiSeq X Ten	Biological replicate 2
NP2		NP2	2022.9.7	80	male	YES	YES	NO	HiSeq X Ten
NP3		NP3	2022.9.3	55	female	YES	NO	NO	HiSeq X Ten
NP4		NP4	2022.8.24	27	male	YES	YES	NO	HiSeq X Ten
NP5		NP5	2022.8.25	67	male	YES	NO	NO	HiSeq X Ten
NP6		NP6	2022.8.26	52	female	YES	YES	NO	HiSeq X Ten
P1	Health donors	P1A	2022.9.13	28	male	NO	NO	NO	HiSeq X Ten	Biological replicate 1
P1		P1B	2022.9.13	28	male	NO	NO	NO	HiSeq X Ten	Biological replicate 2
P2		P2	2022.9.8	50	female	NO	NO	NO	HiSeq X Ten
P3		P3	2022.9.28	25	female	NO	NO	NO	HiSeq X Ten
P4		P4	2022.9.28	23	female	NO	NO	NO	HiSeq X Ten
P5		P5	2022.10.8	42	male	NO	NO	NO	HiSeq X Ten

## Sheet: Clinical blood test
Sample	Group	scRNA-seq	Neutrophils（10E9）	Neutrophils（%）	Monocytes（10E9）	Monocytes（%）	Lymphocytes（10E9）	Lymphocytes（%）
HP-1	HAGC	YES	9.23	82	0.66	5.9	1.3	11.6
HP-2		YES	5.05	77.2	0.45	6.8	1.04	15.8
HP-3		YES	9.01	86.4	0.68	6.5	0.69	6.6
HP-4		YES	4.32	84	0.26	5	0.53	10.2
HP-5		YES	2.39	70.8	0.24	7.1	0.71	20.9
HP-6		YES	4.48	71.2	0.43	6.9	1.3	20.6
HP-7		YES	11.61	85.7	0.81	6	0.98	7.2
HP-8		NO	8.32	78.4	0.71	6.7	1.53	14.4
HP-9		NO	7.41	86.1	0.48	5.6	0.67	7.8
HP-10		NO	11.066	76.4	1.578	10.9	1.704	11.8
HP-11		NO	8.88	78.1	1.14	10	1.07	9.5
HP-12		NO	7.16	75.1	0.28	2.9	1.99	20.8
HP-13		NO	5.09	77.5	0.58	8.8	0.85	12.9
HP-14		NO	28.61	95.6	0.29	1	0.95	3.2
HP-15		NO	3.65	78.7	0.29	6.3	0.66	14.2
HP-16		NO	8.79	75.6	0.85	7.3	1.04	8.9
HP-17		NO	6.34	81	1	12.8	0.39	5
HP-18		NO	6.79	78.1	0.96	11.1	0.71	8.1
HP-19		NO	12.27	82.9	0.57	3.9	1.88	12.7
HP-20		NO	20.51	88.5	1.42	6.1	1.22	5.3
HP-21		NO	14.99	85.7	0.56	3.2	1.75	10
NP-1	NAGC	YES	2.93	65.6	0.36	8.2	1.13	25.4
NP-2		YES	8.15	74.3	0.67	6.1	1.97	18
NP-3		YES	6.17	80.1	0.62	8.1	0.86	11.1
NP-4		YES	1.77	58.6	0.16	5.3	0.84	27.9
NP-5		YES	2.2	52.7	0.33	7.9	1.52	36.6
NP-6		YES	2.46	53.5	0.39	8.4	1.5	32.9
NP-7		NO	2.33	58.8	0.3	7.4	1.29	32.4
NP-8		NO	1.79	55.6	0.37	11.4	0.98	30.5
NP-9		NO	1.79	55.6	0.37	11.4	0.98	30.5
NP-10		NO	2.59	49.1	0.55	10.3	2.09	39.6
NP-11		NO	3.44	63.1	0.52	9.6	1.07	19.6
NP-12		NO	3.48	56.6	0.39	6.3	2.11	34.3
Reference values in normal healthy individuals			2-7.5	50-75	0-1	3-10	0.8-4	20-40
