# Supplementary material for: Single‐cell RNA sequencing reveals immune cell dysfunction in the peripheral blood of patients with highly aggressive gastric cancer
Source: Cell Prolif. 2024 Feb 6;57(5):e13591. doi: 10.1111/cpr.13591 (PMC11056698; doi:10.1111/cpr.13591)
Supplement: Supplementary file 3 — Table S2. Lists of marker genes used to score studied features. [file CPR-57-e13591-s006.xlsx]

## Sheet: Sheet1
Table S2. Gene lists used to score analysis features
This is the gene lists are the total set of genes used for each category. If the gene was not detected in the scRNA-seq data it was not used in the analysis, and was filtered out and is not present in the final plots.
Neutrophils											MP cells			T cells
Nie et al. 2023				Xie et al.2020	Nie et al. 2023	Xie et al.2020		Garratt LW. 2021		Veglia et al. 2021	Kfoury et al. 2021		Veglia et al. 2021	Cao et al. 2021		Kfoury et al. 2021	Lessard et al. 2018
Primary granules	Secondary granules	Teriary granules	Maturation	Activation	Aging	Apoptosis	Chemotaxis	NETosis	Pro-tumor activity	G-MDSC	M1 signature	M2 signature	M-MDSC	Activation	IFN	Exhaustion	Senescence
HEXA	LYZ2	CEACAM1	AMICA1	CDK13	SELL	NACC2	BSG	GLA	STAT2	S100A8	iNOS	ARG1	CD33	CD69	IRF1	PDCD1	RPSA
PRSS57	LCN2	MMP8	ANXA2	SLC27A2	ITGAM	SUDS3	C1QBP	ANXA1	CXCL8	S100A9	IL12	IL10	LGALS2	CCR7	IFIH1	HAVCR2	RPS2
PRTN3	CYBA	MMP9	ARG2	AGL	ITGA4	TNFRSF12A	C3AR1	MAP4K5	RSAD2	IL1R2	CD64	CD32	S100A9	CD27	IFITM3	LAG3	RPS3
CTSG	CYBB	ITGAM	ASPRV1	RAB18	CXCR4	HPGD	C5AR1	CCL4	CD274	S100A11	CD80	CD163	S100A8	BTLA	DDX58	CTLA4	RPS3A
ELANE	NCF1	SLC11A1	BTG1	CLEC12A	CXCR2	PYCARD	C5AR2	MPO	NFE2L2	MSRB1	CXCR10	FCER2	S100P	CD40LG	IFI44L	TIGIT	RPS4X
MPO	NCF4	CD63	CCL6	PYCARD	CD47	YWHAE	CAMK1D	RP11	CREM	SAMSN1	IL23	CD200R1	S100A12	IL2RA	IFI6	CD244	RPS4Y
CTSC	LTF	MME	CCR1	TLR2	CD24A	USP17L24	CCL1	ERG1	SPP1	MXD1	CXCL9	PDCD1LG2	SAMSN1	CD3E	IFITM2	CD160	RPS5
PRDX1	CAMP	ITGAM	CD300LD	HUWE1	TLR4	UNC5C	CCL11	SEMA7A	STAT1	CLEC4D	CXCL10	CD274	MXD1	CD47	NAMPT	LAYN	RPS6
		FUT4	CEBPB	S100A12	ICAM1	TNFSF15	CCL13	C3AR1	S100A10	CLEC4E	CXCL11	MARCO	AHNAK	EOMES	OASL		RPS7
		FCGR3	CLEC4D	CD177	ITGAX	CDK19	CCL14	CYBB	DYNLL1	CSF3R	CD86	CSF1R		GNLY	RTP4		RPS8
		CR2	CLEC4E	PSMD11		PRMT2	CCL15	H3F3C	LGALS3	BASP1	IL1A	MRC1		GZMA	TREX1		RPS9
		CYBB	CTSD	STING1		NDUFA13	CCL16	IL18RAP	PTMA	CYBB	IL1B	Il1RA		GZMB	ADAR		RPS10
		MMP25	CXCL2	KCMF1		MCL1	CCL17	KLF2	YBX1	RETN	IL6	Il1R2		PRF1	TENT5C		RPS11
		SLC11A2	CXCR2	CCL5		BCL2L1	CCL18	IL1B	MX1	MMP9	TNFa	IL4R		IFNG	LY6E		RPS12
		FPR1	CYP4F18	CALML5		BAX	CCL19	JUNB	MAFG	LCN2	MHCII	CCL4		CD8A	MCOLN2		RPS13
		SCAMP1	DUSP1	ROCK1		IFT57	CCL2	MAP3K8	BHLHE40	MMP8	CCL5	CCL13		CD8B	APOBEC3G		RPS14
		VAMP2	FPR1	PDAP1		CCL5	CCL20	PADI4	CCL4	S100P	IRF5	CCL20		FASLG	IL15		RPS15
		STXBP4	FTH1	A1BG		CCL2	CCL21	TNF	CCL3		IRF1	CCL17		LAMP1	ISG15		RPS15A
		CD93	FTL1	ADA2		CD274	CCL22	CXCL8	IRF6		CD40	CCL18		LAG3	MX1		RPS16
		CR1L	FXYD5	PLAC8		ARHGEF12	CCL23	CDK4	CCL4L2		IDO1	CCL22		CTLA4	TLR3		RPS17
			GDA	FGR		PPID	CCL24	CDK6	IRF1		KYNU	CCL24		HLA-DRA			RPS18
			GM5483	RAP2B		EIF2AK3	CCL25		CCL3L1		CCR7	LYVE1		TNFRSF4			RPS19
			GRINA	RAP1B		WWOX	CCL26					VEGFA		ICOS			RPS20
			HACD4	PLD1		RPL26	CCL3					VEGFB		TNFRSF9			RPS21
			IFI27L2A	CD58		CAV1	CCL3L1					VEGFC		TNFRSF18			RPS23
			IFITM1	CTSB		HDAC4	CCL4					VEGFD					RPS24
			IL1B	BRI3		TLR3	CCL4L1					EGF					RPS25
			IL1F9	SLC15A4		HRG	CCL5					CTSA					RPS26
			JUNB	DDOST		SOD2	CCL7					CTSB					RPS27
			MAP1LC3B	ANXA3		LGALS16	CCL8					CSTC					RPS27A
			MMP8	NIT2		GZMA	CCR7					CTSD					RPS28
			MMP9	GNS		YWHAQ	CD300H					TGFB1					RPS29
			MSRB1	APRT		LATS2	CD74					TGFB2					RPS30
			MXD1			CASP1	CKLF					TGFB3					RPL3
			PRR13			IL12B	CSF3R					MMP14					RPL4
			RDH12			IL12A	CX3CL1					MMP19					RPL5
			RETNLG			NUPR1	CXADR					MMP9					RPL6
			S100A11			FGD4	CXCL1					CLEC7A					RPL7
			S100A6			ENDOG	CXCL10					WNT7b					RPL7A
			SAT1			PRDM11	CXCL11					FASL					RPL8
			SELPLG			PLCG1	CXCL13					TNFSF12					RPL9
			SLC16A3			DIABLO	CXCL2					TNFSF8					RPL10
			SLC7A11			BTG1	CXCL3					CD276					RPL10A
			SLPI			PRKDC	CXCL5					VTCN1					RPL11
			STFA2L1				CXCL6					MSR1					RPL12
			STK17B				CXCL8					FN1					RPL13
			TIMP2				CXCL9					IRF4					RPL13A
			TMCC1				CXCR1										RPL14
			YPEL3				CXCR2										RPL15
							DAPK2										RPL17
							DNM1L										RPL18
							DPEP1										RPL18A
							DPP4										RPL19
							EDN1										RPL21
							EDN2										RPL22
							EDN3										RPL23
																	RPL23A
																	RPL24
																	RPL26
																	RPL27
																	RPL27A
																	RPL28
																	RPL29
																	RPL30
																	RPL31
																	RPL32
																	RPL34
																	RPL35
																	RPL35A
																	RPL36
																	RPL36A
																	RPL37
																	RPL37A
																	RPL38
																	RPL39
																	RPL40
																	RPL41
																	RPLP0
																	RPLP1
																	RPLP2
																	HIST2H2BA
																	HIST2H3DP1
																	HIST2H3PS2
																	HIST2H2BF
																	HIST2H3D
																	HIST2H4A
																	HIST2H3C
																	HIST2H2AA3
																	HIST2H2BD
																	HIST2H2BC
																	HIST2H2AA4
																	HIST2H3A
																	HIST2H4B
																	HIST2H2BE
																	HIST2H2AC
																	HIST2H2AB
																	HIST3H3
																	HIST3H2A
																	HIST3H2BB
																	HIST3H2BA
																	HIST1H2AA
																	HIST1H2BA
																	HIST1H2BPS1
																	HIST1H2APS1
																	HIST1H2APS2
																	HIST1H1PS2
																	HIST1H1A
																	HIST1H3A
																	HIST1H4A
																	HIST1H4B
																	HIST1H3B
																	HIST1H2AB
																	HIST1H2BB
																	HIST1H2APS5
																	HIST1H3C
																	HIST1H1C
																	HIST1H4C
																	HIST1H1T
																	HIST1H2BC
																	HIST1H2AC
																	HIST1H1E
																	HIST1H2BD
																	HIST1H2BE
																	HIST1H4D
																	HIST1H1PS1
																	HIST1H3D
																	HIST1H2AD
																	HIST1H2BF
																	HIST1H4E
																	HIST1H2BG
																	HIST1H2AE
																	HIST1H3E
																	HIST1H2APS3
																	HIST1H1D
																	HIST1H4F
																	HIST1H4G
																	HIST1H3F
																	HIST1H2BH
																	HIST1H3G
																	HIST1H2APS4
																	HIST1H2BI
																	HIST1H4H
																	HIST1H3PS1
																	HIST1H2BJ
																	HIST1H2AG
																	HIST1H4I
																	HIST1H2BK
																	HIST1H2AH
																	HIST1H4PS1
																	HIST1H2BL
																	HIST1H2AI
																	HIST1H3H
																	HIST1H2AJ
																	HIST1H2BM
																	HIST1H4J
																	HIST1H4K
																	HIST1H2BN
																	HIST1H2AK
																	HIST1H2BPS2
																	HIST1H2AL
																	HIST1H1B
																	HIST1H3I
																	HIST1H4L
																	HIST1H3J
																	HIST1H2AM
																	HIST1H2BO
																	HIST4H4
																	HIST1H2BPS3
																	HIST1H2APS6
