# Supplementary material for: Single‐cell RNA sequencing reveals immune cell dysfunction in the peripheral blood of patients with highly aggressive gastric cancer
Source: Cell Prolif. 2024 Feb 6;57(5):e13591. doi: 10.1111/cpr.13591 (PMC11056698; doi:10.1111/cpr.13591)
Supplement: Supplementary file 4 — Table S3. Marker gene information for each cluster of PBMCs from all samples in single‐cell RNA‐sequencing dataset. [file CPR-57-e13591-s007.xlsx]

## Sheet: Erythroblast
marker genes of Erythroblast
gene	pct1	pct2	log2FC	q	p	score
HBB	1	0.229816	7.97345	1.15648e-181	7.77933e-186	51.3815
HBA1	0.995633	0.1926	6.97533	1.44566e-176	1.94493e-180	50.5528
HBA2	0.978166	0.225672	7.35032	4.64206e-166	9.36781e-170	47.4091
HBD	0.829694	0.0486946	6.51401	1.69046e-64	4.54854e-68	24.4969
Tigger9a	0.781659	0.159644	4.80429	1.00929e-53	3.39464e-57	20.5447
AHSP	0.68559	0.0201938	6.71106	9.20295e-42	3.71436e-45	17.6674
CA1	0.650655	0.0139878	7.23249	1.767e-37	8.32033e-41	16.4245
HBM	0.545852	0.0124509	6.74212	1.14692e-27	6.94355e-31	13.4374
FLAM_C	1	0.993308	1.29569	2.31891e-28	1.2479e-31	12.6616
S100A8	1	0.97541	1.76956	6.71139e-25	4.96605e-28	12.1597
S100A12	0.938865	0.572273	1.93325	3.3592e-26	2.25965e-29	12.1356
CA2	0.41048	0.00719816	6.85602	1.34394e-20	1.08484e-23	11.2379
SLC25A37	0.401747	0.0288316	4.67054	3.4677e-19	3.03243e-22	10.6995
SLC4A1	0.375546	0.00690635	6.49489	7.68098e-19	7.75022e-22	10.6427
BLVRB	0.484716	0.120365	3.10787	3.84605e-19	3.622e-22	10.5332
S100A9	1	0.994689	1.14735	2.26935e-18	2.44246e-21	10.106
PRDX2	0.366812	0.0469826	4.12394	1.16506e-15	1.56742e-18	9.51225
DEFA1B	0.978166	0.61056	1.92755	3.58794e-16	4.58569e-19	9.48295
AC018761.2	0.358079	0.0439088	4.16959	2.38194e-15	3.36478e-18	9.40655
DEFA1	0.978166	0.523715	2.03477	4.80718e-14	7.76082e-17	8.77951
L1MB5	0.978166	0.796448	1.37628	4.25643e-14	6.58536e-17	8.7745
DEFA3	0.973799	0.566632	1.79254	2.71363e-13	4.92856e-16	8.49945
GYPB	0.248908	0.0021789	7.48614	1.1648e-11	2.27225e-14	8.15271
HMBS	0.253275	0.00875452	5.59962	1.81563e-11	3.66399e-14	8.06323
ALAS2	0.248908	0.00396872	6.50563	3.96005e-11	8.52425e-14	7.93955
GYPA	0.209607	0.00252908	6.86014	1.2252e-09	2.88457e-12	7.37515
GYPC	0.266376	0.0485973	3.11853	2.80452e-09	6.79152e-12	7.16768
SLC2A1	0.196507	0.00540835	5.83138	1.89428e-08	5.8615e-11	6.86504
UBB	0.572052	0.3866	1.34106	9.66409e-09	2.79534e-11	6.85159
AC093484.3	0.550218	0.356192	1.41133	1.13897e-08	3.37109e-11	6.82486
HMGB2	0.414847	0.20398	1.87416	2.00847e-08	6.34994e-11	6.75126
SLC25A39	0.20524	0.0192016	3.9827	3.99554e-08	1.31697e-10	6.69979
BSG	0.257642	0.069258	2.51156	3.25966e-07	1.20598e-09	6.27518
MMP9	0.353712	0.116922	1.83911	1.21393e-06	4.81785e-09	5.98814
RHAG	0.139738	0.001284	7.16267	3.17906e-06	1.30447e-08	5.89684
UROD	0.187773	0.0341815	3.0289	6.1733e-06	2.61616e-08	5.72916
HBZP1	0.131004	0.00159527	6.84709	1.4137e-05	6.65674e-08	5.58113
GREM1	0.235808	0.0843741	2.17204	1.66098e-05	8.15629e-08	5.49416
PGLYRP1	0.550218	0.266624	1.20755	1.66098e-05	8.07145e-08	5.45491
KLF1	0.122271	0.00126454	6.95954	3.68805e-05	1.91026e-07	5.37029
APEX2	0.122271	0.00470799	5.12792	5.74731e-05	3.09286e-07	5.26617
MMP8	0.41048	0.181413	1.37223	7.88287e-05	4.34815e-07	5.13219
CAMP	0.655022	0.324482	1.10342	7.85261e-05	4.27863e-07	5.13197
Z84721.1	0.113537	0.00202327	6.19341	0.000126294	7.22116e-07	5.09406
SNCA	0.117904	0.00760671	4.41421	0.000165201	1.03348e-06	5.01077
AC104389.6	0.104803	0.000641998	7.71914	0.000172129	1.0884e-06	5.00927
AC011603.2	0.310044	0.170188	1.50453	0.000146052	8.79921e-07	5.00293
LCN2	0.580786	0.290417	1.08813	0.000146052	8.79776e-07	4.98548
TUBA1B	0.310044	0.171666	1.4916	0.000165201	1.02384e-06	4.97148
SMIM1	0.10917	0.00427999	4.95181	0.000232413	1.53212e-06	4.92884
HEMGN	0.104803	0.000894907	7.25743	0.000266039	1.77169e-06	4.90406
SELENBP1	0.100437	0.000817089	7.28983	0.000280075	1.884e-06	4.8907
SEC62	0.336245	0.195479	1.28455	0.000429132	2.97327e-06	4.74141
IL1R2	0.222707	0.0718649	1.8972	0.000456354	3.19258e-06	4.73287
FBXO7	0.131004	0.0224699	3.03177	0.00051615	3.68034e-06	4.72399
TMCC2	0.0960699	0.001712	6.31627	0.000753182	5.60408e-06	4.64841
ANK1	0.0917031	0.00159527	6.35777	0.000979116	7.37663e-06	4.5862

## Sheet: Neutrophil_DEFA
marker genes of Neutrophil_DEFA
gene	pct1	pct2	log2FC	q	p	score
DEFA1	0.999833	0.463426	5.76712	0	0	158.456
DEFA1B	0.999833	0.561248	4.92643	0	0	150.671
DEFA3	0.999666	0.511768	4.82931	0	0	145.849
DEFT1P	0.908287	0.195468	3.99954	0	0	117.831
SRGN	0.976488	0.630188	3.06186	0	0	117.219
DEFA4	0.871602	0.179318	4.12245	0	0	108.71
AluSz	1	0.99954	1.33829	0	0	96.958
AluJb	1	0.999978	1.41693	0	0	95.2619
AluSx1	1	0.999978	1.11352	0	0	86.2475
AluSp	0.999333	0.994631	1.51649	0	0	81.1734
L1ME4a	0.819743	0.429745	2.40639	0	0	73.8331
DEFT1P2	0.648157	0.110028	3.77873	0	0	73.1265
ELANE	0.669835	0.125082	3.84036	0	0	71.3302
S100A8	0.9995	0.972367	2.01235	0	0	69.322
L1PA8	0.705519	0.241202	2.84563	0	0	68.7836
L1MB5	0.987494	0.772253	1.91091	0	0	61.9252
AZU1	0.503252	0.0678442	3.84427	0	0	58.5257
BPI	0.504085	0.0842354	3.17789	0	0	55.6419
MS4A3	0.470902	0.0633081	3.48086	0	0	55.5367
AluYb8	0.98666	0.974033	1.01019	0	0	54.7499
AluYb9	0.963482	0.959504	1.13232	0	0	52.3806
FLAM_C	0.99383	0.993273	1.17527	0	0	51.1005
SLPI	0.414207	0.0636368	3.17312	0	0	48.2989
RNASE2	0.454394	0.109567	2.68608	0	0	47.6275
NUCB2	0.398032	0.0818469	2.99136	0	0	46.1261
COL6A3	0.789228	0.645922	1.39597	0	0	44.4338
MPO	0.341337	0.0444844	3.66386	0	0	43.7488
RETN	0.679673	0.30852	1.73291	0	0	42.2482
PRTN3	0.408704	0.0933953	3.09329	0	0	42.0277
CTSG	0.333	0.0437393	3.83369	0	0	41.5309
CD63	0.582791	0.296928	1.59034	0	0	39.8813
CEACAM6	0.279973	0.0296709	3.5809	5.09349e-307	0	39.509
RNASE3	0.279473	0.0309857	3.61876	1.80954e-301	6.93824e-304	39.1452
ANXA3	0.402201	0.11956	2.01642	4.96881e-263	2.17256e-265	35.881
RGL4	0.382691	0.114301	2.06086	4.1143e-255	1.88196e-257	35.3328
S100P	0.407204	0.140619	1.79816	1.59123e-227	8.56308e-230	33.1936
GAPDH	0.733033	0.560218	1.00934	1.32467e-224	7.30681e-227	32.8786
AC006064.4	0.715691	0.542644	1.00963	1.92496e-216	1.10064e-218	32.251
DPY19L1P1	0.19293	0.0174431	3.77741	2.08877e-209	1.20836e-211	32.156
CD24	0.256128	0.0558136	2.4721	9.36596e-201	5.92224e-203	31.2432
ALOX5AP	0.565449	0.299316	1.2654	1.72045e-198	1.11101e-200	30.8266
CEACAM8	0.263799	0.0658719	2.24588	2.36547e-185	1.62302e-187	29.9171
L1PA6	0.52026	0.359513	1.4953	1.72219e-180	1.26274e-182	29.4108
CAMP	0.625313	0.286606	1.14196	1.84215e-137	1.68527e-139	25.482
LCN2	0.538603	0.259258	1.13241	1.31411e-129	1.25524e-131	24.7203
CST7	0.303485	0.154118	1.4662	1.80139e-128	1.73281e-130	24.676
PRDX5	0.387194	0.229763	1.19861	9.04456e-127	8.82189e-129	24.4771
CD59	0.185426	0.0511899	2.17269	2.20421e-125	2.16477e-127	24.4167
DUT	0.197932	0.0736512	1.87246	1.18537e-113	1.29174e-115	23.1963
CYSTM1	0.28014	0.11796	1.45044	1.30204e-111	1.45391e-113	22.9281
PGLYRP1	0.493914	0.238178	1.05354	3.48586e-109	3.98625e-111	22.6368
H2AFV	0.202935	0.0796117	1.70755	4.8267e-103	5.81178e-105	22.0363
RAB31	0.262965	0.121905	1.40071	3.15032e-102	3.83565e-104	21.9212
SERPINB1	0.24729	0.111167	1.45357	4.14024e-102	5.06877e-104	21.9127
RGCC	0.150409	0.0402112	2.19178	6.6828e-101	8.27146e-103	21.8257
GCA	0.406537	0.233773	1.03654	1.93869e-98	2.46477e-100	21.4756
PCLAF	0.122895	0.0246527	2.61832	2.66096e-97	3.41883e-99	21.4439
TUBA1B	0.280474	0.158062	1.27392	1.73572e-96	2.24175e-98	21.2825
DEFA8P	0.0915458	0.00738484	3.81002	2.41866e-95	3.22141e-97	21.2638
COL17A1	0.111889	0.0166323	2.83829	2.10422e-95	2.78845e-97	21.2283
AC011603.2	0.278306	0.156681	1.27658	5.80829e-96	7.57976e-98	21.2231
H2AFZ	0.263132	0.136499	1.32374	7.98487e-96	1.04739e-97	21.2066
P4HB	0.17909	0.0716133	1.71172	1.5953e-91	2.21062e-93	20.7357
EMB	0.17392	0.0587501	1.77268	1.26609e-90	1.77147e-92	20.6239
PLAC8	0.332333	0.204058	1.08117	2.01082e-90	2.84053e-92	20.5717
AC145207.3	0.172086	0.0678222	1.72632	7.47712e-89	1.07635e-90	20.4227
HMGB2	0.317159	0.190165	1.09166	2.26131e-85	3.45296e-87	19.9731
CEBPE	0.131066	0.0323662	2.12318	6.45037e-83	9.97972e-85	19.7169
THE1B	0.216108	0.115068	1.31217	1.54869e-77	2.50024e-79	19.0286
SVIP	0.243622	0.128764	1.20913	1.0119e-75	1.64725e-77	18.7904
STMN1	0.150409	0.0578078	1.70904	1.38596e-74	2.31211e-76	18.6671
HMGN2	0.14057	0.0492177	1.77761	1.19805e-73	2.05504e-75	18.5458
TCN1	0.2006	0.0805759	1.40689	1.12788e-72	1.96504e-74	18.3992
AL049629.2	0.10672	0.0279397	2.20094	2.66731e-71	4.73679e-73	18.2553
PCNA	0.102218	0.0288601	2.20237	1.53601e-68	2.8104e-70	17.8937
MER21B	0.151909	0.0679537	1.52633	1.64146e-66	3.06959e-68	17.5984
STOM	0.153243	0.0610948	1.51426	4.82719e-64	9.2868e-66	17.2552
OLFM4	0.162581	0.064338	1.50678	1.42577e-62	2.79092e-64	17.0511
MSRB1	0.235618	0.130341	1.09039	5.97085e-61	1.18887e-62	16.8147
MER54B	0.0661998	0.00793268	3.15215	2.32082e-60	4.63663e-62	16.7822
TACSTD2	0.0611973	0.006333	3.39488	7.00528e-59	1.42782e-60	16.5749
L1MCa	0.211606	0.138055	1.11656	3.09596e-58	6.39352e-60	16.4358
MGST1	0.144739	0.065346	1.45213	4.27264e-58	8.88096e-60	16.4192
TENT5A	0.070035	0.0128851	2.75646	7.57065e-58	1.5838e-59	16.4155
UGCG	0.0978823	0.0272823	1.99742	2.09065e-57	4.4018e-59	16.3294
APMAP	0.168084	0.0766315	1.29742	1.05896e-55	2.30796e-57	16.0617
BCL2L11	0.0585293	0.00784503	3.2301	2.97467e-55	6.52323e-57	16.0412
ENOSF1	0.070035	0.0144848	2.52873	3.84842e-53	8.51694e-55	15.7112
TYMS	0.0665333	0.0125564	2.6633	5.01459e-53	1.11316e-54	15.6963
NCF4	0.153243	0.0709559	1.31155	4.49506e-52	1.01295e-53	15.5216
RAB13	0.0635318	0.0122496	2.57457	6.42682e-49	1.50446e-50	15.0596
TKT	0.173587	0.096003	1.13083	2.32254e-48	5.46811e-50	14.9453
CD82	0.105219	0.0415918	1.61429	4.57339e-48	1.08597e-49	14.9081
EP400P1	0.167917	0.0932638	1.14402	1.62081e-47	3.90319e-49	14.8118
L1ME3F	0.18676	0.114586	1.05502	1.76136e-47	4.25353e-49	14.8055
BEX1	0.0528598	0.00692466	3.09683	1.29985e-46	3.20021e-48	14.6988
CAT	0.137402	0.0679975	1.30012	8.87493e-47	2.17306e-48	14.6963
AL034397.3	0.177089	0.0925406	1.10648	3.40891e-46	8.50736e-48	14.596
SERPINB10	0.0641988	0.0125345	2.41283	1.2499e-45	3.16132e-47	14.5262
FUT4	0.0498583	0.00631108	3.13497	4.30486e-45	1.09719e-46	14.4501
RFLNB	0.098716	0.0350835	1.6244	1.88411e-44	4.86681e-46	14.3204
GSN	0.100217	0.036727	1.59044	2.17639e-44	5.63643e-46	14.3094
VSTM1	0.0995498	0.0367051	1.59894	3.31067e-44	8.61851e-46	14.2798
L1ME4c	0.171086	0.104966	1.06078	5.88447e-44	1.53979e-45	14.2328
BASP1	0.0942138	0.0331989	1.65442	7.14835e-44	1.88013e-45	14.2247
GPI	0.102718	0.0403646	1.53457	1.65006e-43	4.38433e-45	14.1628
CHI3L1	0.112556	0.0428847	1.46895	2.26558e-43	6.05029e-45	14.1368
RRM2	0.0615308	0.0150765	2.31308	1.61712e-42	4.40558e-44	14.0101
ACTN1	0.0830415	0.0274357	1.78	1.58292e-42	4.30176e-44	14.0022
CLEC11A	0.0550275	0.0101459	2.59802	3.53325e-42	9.67329e-44	13.9557
GRK2	0.0872103	0.0331989	1.66435	2.81673e-41	7.78741e-43	13.7903
VAT1	0.0550275	0.010891	2.49002	6.25638e-41	1.73812e-42	13.7414
RAB27A	0.156412	0.084345	1.09699	1.98219e-40	5.56015e-42	13.6354
LYST	0.100384	0.0441995	1.46123	2.59383e-40	7.2933e-42	13.6217
TK1	0.047357	0.00784503	2.87823	4.84548e-40	1.37222e-41	13.5934
ATP8B4	0.0530265	0.00983916	2.53211	1.27848e-39	3.64641e-41	13.5142
MLT2B2	0.0842088	0.0356094	1.60258	9.01921e-39	2.60275e-40	13.3562
AC138811.1	0.0398533	0.00466757	3.33218	3.19022e-38	9.29212e-40	13.2779
DEFA10P	0.0335168	0.00168734	4.50182	7.65034e-38	2.24374e-39	13.2174
AF233439.1	0.0335168	0.00181882	4.28055	5.02854e-37	1.4951e-38	13.0684
ARG1	0.130065	0.0583994	1.19719	3.9869e-37	1.17467e-38	13.0548
IRF2BP2	0.0777055	0.0282027	1.67299	5.01068e-37	1.48642e-38	13.0446
EAF2	0.090712	0.0394224	1.47388	9.63628e-37	2.88453e-38	12.9912
SPN	0.0848758	0.0369242	1.51965	4.15715e-36	1.25839e-37	12.8773
TOP2B	0.0805403	0.0367051	1.64505	9.22111e-36	2.80988e-37	12.8175
MFSD10	0.0682008	0.0231845	1.79326	1.24037e-35	3.78803e-37	12.7929
NSUN5	0.0628648	0.019766	1.89967	5.1103e-35	1.58129e-36	12.6805
FAM107B	0.083375	0.0339878	1.52032	7.31509e-35	2.27828e-36	12.6469
YWHAH	0.075371	0.0278959	1.63329	1.22202e-34	3.81419e-36	12.6065
PTBP1	0.06003	0.0199194	1.98818	1.41773e-34	4.43458e-36	12.6017
H1F0	0.0596965	0.0168296	1.97469	1.92427e-34	6.05784e-36	12.573
IGFBP7	0.102885	0.050905	1.26075	2.87738e-33	9.23255e-35	12.3453
ALAS1	0.042688	0.00837095	2.58169	4.21356e-33	1.35766e-34	12.3274
RNASEH2C	0.125063	0.0739361	1.08726	8.03734e-33	2.61135e-34	12.2591
VRK1	0.0536935	0.0161502	2.02249	2.31608e-32	7.60289e-34	12.1801
GPR160	0.0536935	0.0145506	2.01812	1.09411e-31	3.6284e-33	12.0483
GIHCG	0.0481908	0.0127975	2.14663	9.16292e-31	3.07567e-32	11.8701
FAR2	0.0610305	0.0198536	1.7721	9.57582e-31	3.22071e-32	11.8617
HMGN1	0.111889	0.062563	1.10273	7.20349e-30	2.47611e-31	11.682
APP	0.0475238	0.0129947	2.0911	9.34201e-30	3.21748e-31	11.668
CITED2	0.0743705	0.0326949	1.46316	1.22658e-29	4.23273e-31	11.6392
MSRB3	0.0348508	0.00495245	2.89052	1.89729e-29	6.61105e-31	11.611
CANX	0.0803735	0.0390937	1.33782	1.85172e-28	6.527e-30	11.3993
SLC28A3	0.0315158	0.00407591	3.04628	4.83192e-28	1.72592e-29	11.3249
PCOLCE2	0.025346	0.00149012	4.20939	1.90586e-27	6.85885e-29	11.207
TPP1	0.114557	0.0680852	1.03236	2.17717e-27	7.84988e-29	11.1754
LAIR1	0.0738703	0.0343384	1.3784	3.95923e-27	1.43551e-28	11.1236
SLC2A5	0.030015	0.00350616	3.17194	7.13911e-27	2.61245e-28	11.081
ERLIN1	0.038019	0.00867774	2.32662	1.78482e-26	6.57932e-28	10.9917
ANP32E	0.0598633	0.0244993	1.57714	1.70713e-26	6.28146e-28	10.9911
TMEM106C	0.0436885	0.0128194	2.02509	3.65535e-26	1.36221e-27	10.9231
CPNE3	0.0768718	0.0335057	1.32439	3.68312e-26	1.37752e-27	10.9159
SYNGR1	0.0578623	0.0235789	1.60655	4.23812e-26	1.58794e-27	10.9066
HSMAR2	0.0832083	0.0441557	1.22286	4.7983e-26	1.80106e-27	10.8918
GGTA1P	0.051359	0.0172897	1.73214	1.35287e-25	5.13265e-27	10.7974
AL358472.6	0.0390195	0.00999255	2.16806	3.55275e-25	1.36938e-26	10.7094
ARMH1	0.0578623	0.0232283	1.57078	4.72748e-25	1.83489e-26	10.6781
TSPAN2	0.0630315	0.0254854	1.46493	1.1286e-24	4.43364e-26	10.5935
CLEC5A	0.0378523	0.00907218	2.18706	1.24191e-24	4.88711e-26	10.589
AMPD3	0.0356845	0.00753824	2.30299	2.41527e-24	9.55319e-26	10.5255
MER57-int	0.041354	0.0128851	1.93397	9.83111e-24	3.95466e-25	10.3878
POLR2B	0.094047	0.0530964	1.06806	9.9374e-24	4.00411e-25	10.3813
Ricksha	0.0203435	0.00094228	4.80431	2.68221e-23	1.09699e-24	10.3003
B4GALT5	0.0498583	0.0169172	1.65297	4.3994e-23	1.80817e-24	10.2374
PIWIL4	0.024679	0.00269536	3.29055	4.92032e-23	2.02559e-24	10.2355
C20orf27	0.0938803	0.0570189	1.02816	1.59724e-22	6.66142e-24	10.1067
ABCA13	0.034017	0.00762589	2.22429	2.1388e-22	8.94882e-24	10.0831
AIG1	0.0331833	0.00788885	2.23787	3.46661e-22	1.45977e-23	10.0349
INHBA	0.0305153	0.00587281	2.4328	3.55358e-22	1.49878e-23	10.0327
BCL2L15	0.0361848	0.00859009	2.09627	3.84119e-22	1.62267e-23	10.0228
DHRS3	0.025346	0.00425122	2.88762	4.82754e-22	2.04584e-23	10.005
TRMT5	0.042021	0.0148354	1.78119	7.61258e-22	3.24147e-23	9.95288
TESC	0.0743705	0.03951	1.16391	2.35504e-21	1.01863e-22	9.83365
BAZ1A	0.0775388	0.0428847	1.11953	7.20297e-21	3.15911e-22	9.71785
OIP5-AS1	0.07337	0.0386992	1.15767	8.72572e-21	3.83871e-22	9.6978
GADD45A	0.0468568	0.01672	1.59616	1.00562e-20	4.44431e-22	9.68426
ATP23	0.0311823	0.00775737	2.22691	1.0673e-20	4.72409e-22	9.68193
MER50	0.057362	0.027107	1.34254	1.77446e-20	7.90189e-22	9.62425
SLC40A1	0.0508588	0.020007	1.48488	1.99632e-20	8.93012e-22	9.6116
CDCA7L	0.0308488	0.00777929	2.17857	2.97618e-20	1.34134e-21	9.57297
NUSAP1	0.0350175	0.0102117	1.95445	3.71914e-20	1.67869e-21	9.54821
MamRep1527	0.0395198	0.0158654	1.71104	7.68092e-20	3.50307e-21	9.47097
CEACAM4	0.0685343	0.0323224	1.18813	9.29849e-20	4.25957e-21	9.44644
FBXO9	0.040687	0.0142657	1.69711	1.1403e-19	5.23897e-21	9.42734
HNRNPAB	0.0361848	0.0122716	1.83523	1.20992e-19	5.56697e-21	9.42195
BRI3BP	0.0295148	0.00786694	2.2071	1.30443e-19	6.01939e-21	9.41551
MCM6	0.0225113	0.00370338	2.89867	1.51737e-19	7.01218e-21	9.40194
HYAL3	0.0225113	0.00315554	2.94036	1.63904e-19	7.58551e-21	9.39315
MBOAT2	0.0303485	0.00740676	2.1179	4.03488e-19	1.88092e-20	9.29247
CDK1	0.0291813	0.00740676	2.19675	4.51404e-19	2.11036e-20	9.28084
HDGF	0.041354	0.0150546	1.63346	4.82478e-19	2.26861e-20	9.27041
CLIP1	0.040687	0.0163036	1.67352	4.8668e-19	2.29164e-20	9.27041
IRS2	0.0415208	0.0150765	1.60279	1.30104e-18	6.24322e-20	9.16057
ATP8A1	0.0223445	0.00363764	2.79253	1.37745e-18	6.62503e-20	9.15922
DEK	0.0718693	0.0410659	1.08437	1.30104e-18	6.24878e-20	9.15883
AluYk12	0.0448558	0.018736	1.48681	2.17151e-18	1.05318e-19	9.1034
MCU	0.0285143	0.00736293	2.13994	3.64793e-18	1.78397e-19	9.04802
AP3S1	0.0732033	0.0392471	1.06244	4.41518e-18	2.17106e-19	9.02185
CENPM	0.0270135	0.00688083	2.22154	5.52294e-18	2.7232e-19	9.00181
MYB	0.0216775	0.00302406	2.8395	6.00154e-18	2.9713e-19	8.99372
AC023593.1	0.0191763	0.00245431	3.21038	8.24806e-18	4.12237e-19	8.95907
GFI1	0.0216775	0.00350616	2.74273	8.68053e-18	4.35019e-19	8.9512
MCM2	0.0191763	0.00247622	3.20283	9.39038e-18	4.72488e-19	8.94385
L4_A_Mam	0.0658663	0.038743	1.09932	8.92759e-18	4.48001e-19	8.94232
TUBB	0.0598633	0.0328483	1.17634	1.22437e-17	6.18527e-19	8.90656
AL359555.1	0.018009	0.00184073	3.33959	1.85675e-17	9.46737e-19	8.86572
DEFA9P	0.0168418	0.00131481	3.77336	1.89794e-17	9.69014e-19	8.8643
TCTEX1D1	0.0183425	0.00208178	3.2138	3.23541e-17	1.66711e-18	8.8015
DHFR	0.0241788	0.0051935	2.36954	3.70443e-17	1.91127e-18	8.78353
H1FX	0.0448558	0.0196564	1.41605	4.30647e-17	2.23058e-18	8.76263
MER4A	0.0341838	0.0124907	1.70726	6.97636e-17	3.64633e-18	8.70785
GINS2	0.0258463	0.00740676	2.13929	9.29653e-17	4.89653e-18	8.67591
ZWINT	0.025346	0.00696849	2.18126	1.1805e-16	6.24159e-18	8.64805
MKI67	0.0201768	0.0034185	2.72563	1.62691e-16	8.66753e-18	8.61144
AC107956.1	0.0328498	0.0118333	1.71518	2.57747e-16	1.38184e-17	8.55416
CDKN3	0.0311823	0.0102993	1.82151	2.67684e-16	1.43872e-17	8.54978
TM7SF3	0.0356845	0.0138055	1.61226	2.81916e-16	1.5171e-17	8.54295
TESMIN	0.0215108	0.00392251	2.50017	5.65024e-16	3.08624e-17	8.4623
NCBP3	0.0381858	0.0162817	1.49968	6.23956e-16	3.42072e-17	8.44753
LPCAT2	0.042021	0.0173993	1.40816	1.20062e-15	6.67099e-17	8.36784
MER49	0.0638653	0.0376255	1.03384	1.75029e-15	9.78402e-17	8.32148
ADGRG3	0.038019	0.0143752	1.49479	1.91908e-15	1.07534e-16	8.31111
LRG1	0.0298483	0.00915984	1.79086	2.05178e-15	1.15107e-16	8.30391
CYP4F3	0.0483575	0.0206644	1.2643	3.52687e-15	1.99759e-16	8.23592
CENPW	0.036018	0.0141999	1.52376	3.70055e-15	2.10592e-16	8.23071
LIN7A	0.0341838	0.0124249	1.57109	8.60299e-15	4.94212e-16	8.12722
SKA2	0.042688	0.0209712	1.31391	1.01697e-14	5.85581e-16	8.10618
BUB1B	0.017342	0.00298023	2.75705	1.85385e-14	1.07744e-15	8.03504
GGH	0.0258463	0.00806416	1.88943	1.9635e-14	1.14249e-15	8.02537
CBX5	0.0430215	0.0216944	1.2743	2.06779e-14	1.20456e-15	8.01733
SCD	0.0145073	0.00149012	3.46739	2.16282e-14	1.26284e-15	8.01687
NNMT	0.0128398	0.000679318	4.3648	2.52771e-14	1.47929e-15	7.99846
SLC44A1	0.0278473	0.00968576	1.75704	3.00921e-14	1.76512e-15	7.97121
FAM149B1	0.036685	0.0173117	1.41209	3.12389e-14	1.83449e-15	7.96563
IFRD2	0.0225113	0.0074725	2.08587	3.78942e-14	2.23807e-15	7.94309
FEN1	0.0223445	0.00648639	2.07962	3.90402e-14	2.30838e-15	7.93875
ANKRD28	0.022011	0.00534689	2.14061	4.38382e-14	2.59502e-15	7.92378
TTN	0.026013	0.00753824	1.86487	5.1767e-14	3.07134e-15	7.9019
GFOD1	0.0185093	0.00385677	2.44568	7.39276e-14	4.43088e-15	7.85753
Charlie24	0.0256795	0.00924749	1.79384	9.76285e-14	5.87767e-15	7.82045
PRKAA1	0.032683	0.0133453	1.49766	1.19253e-13	7.20364e-15	7.79351
MCM7	0.0265133	0.00979533	1.7139	2.17892e-13	1.32646e-14	7.71623
ASF1B	0.0191763	0.00477714	2.26223	2.47326e-13	1.51397e-14	7.70061
AL355922.1	0.025346	0.00753824	1.8404	2.47326e-13	1.51301e-14	7.69933
UBE2C	0.0281808	0.00988298	1.66678	2.74927e-13	1.68662e-14	7.68482
RAB32	0.0481908	0.026077	1.12085	3.29713e-13	2.02938e-14	7.65993
RRM1	0.0215108	0.0066617	2.01953	3.66537e-13	2.26589e-14	7.64811
SLC36A4	0.0238453	0.00806416	1.83979	4.44525e-13	2.75996e-14	7.62203
TFDP1	0.039353	0.0188675	1.28126	5.27332e-13	3.29183e-14	7.59757
ASRGL1	0.0390195	0.0198317	1.27199	6.15371e-13	3.85797e-14	7.57704
HMGN2P41	0.0218443	0.00707806	1.92703	9.45344e-13	5.9712e-14	7.52135
CEACAM1	0.0555278	0.0281807	1.02799	1.0153e-12	6.42672e-14	7.50906
DNAJC9	0.0416875	0.0229653	1.19152	1.07497e-12	6.81892e-14	7.50219
CPNE2	0.028681	0.0107814	1.56952	1.29698e-12	8.25336e-14	7.4775
KIF22	0.0515258	0.0298023	1.03895	1.38152e-12	8.81918e-14	7.46773
DEFA5	0.0143405	0.00212561	2.89328	1.52074e-12	9.71819e-14	7.45879
ATP2A3	0.024679	0.00834904	1.73647	1.9419e-12	1.2501e-13	7.42286
PRRT4	0.01334	0.00153394	3.17243	2.39686e-12	1.55266e-13	7.3967
HP1BP3	0.051359	0.0300872	1.02352	3.03643e-12	1.98738e-13	7.3594
LNPK	0.0216775	0.00674935	1.87419	3.19313e-12	2.0921e-13	7.35427
PSTPIP2	0.0328498	0.0141561	1.37524	5.17651e-12	3.41943e-13	7.28684
PHYKPL	0.0456895	0.0257045	1.08539	5.54419e-12	3.66977e-13	7.27681
AC012640.1	0.0418543	0.0227462	1.13579	6.34406e-12	4.21202e-13	7.25818
LTR65	0.022678	0.00712188	1.83323	8.76878e-12	5.84546e-13	7.21468
NCOA7	0.022011	0.00705614	1.81657	9.29104e-12	6.21236e-13	7.20645
BIRC5	0.0196765	0.00541263	2.00147	1.11162e-11	7.47016e-13	7.18137
PRSS57	0.019343	0.00506202	2.0375	1.3016e-11	8.7993e-13	7.15896
LTR5_Hs	0.042021	0.0239076	1.11356	1.46419e-11	9.91822e-13	7.14087
NECTIN1	0.01334	0.00214752	2.8353	1.70433e-11	1.16137e-12	7.12219
B3GNT5	0.0123395	0.00153394	3.0991	1.83001e-11	1.24824e-12	7.1124
EMC3-AS1	0.0201768	0.00648639	1.89847	1.9351e-11	1.32252e-12	7.10254
MARCKS	0.0311823	0.0136083	1.36172	2.56357e-11	1.75894e-12	7.06151
DNAH11	0.0185093	0.00523732	1.99675	2.95329e-11	2.0323e-12	7.04256
RAD51AP1	0.0135068	0.00238857	2.76039	3.06285e-11	2.10976e-12	7.03885
RAD51	0.014007	0.00265153	2.62559	3.43279e-11	2.36919e-12	7.0223
MCM5	0.0210105	0.00742867	1.78953	3.4967e-11	2.41565e-12	7.01817
ZDHHC12	0.0383525	0.020007	1.16713	3.85551e-11	2.67131e-12	7.00271
PDZD8	0.0230115	0.00852435	1.66191	4.76904e-11	3.31709e-12	6.97311
APAF1	0.0270135	0.0111101	1.47702	5.00948e-11	3.49106e-12	6.96546
SLC15A4	0.024679	0.00946663	1.57471	5.27442e-11	3.67925e-12	6.95821
FES	0.0405203	0.0222422	1.11009	5.29819e-11	3.69939e-12	6.95663
ZFYVE16	0.0245123	0.0089407	1.58035	5.78084e-11	4.04418e-12	6.94465
ANLN	0.0105053	0.00100802	3.58859	6.27793e-11	4.40038e-12	6.93601
QSOX1	0.0330165	0.0142657	1.29381	6.19053e-11	4.33495e-12	6.93422
TOP2A	0.015341	0.00361573	2.29057	7.20907e-11	5.07728e-12	6.91372
MER113B	0.0205103	0.00692466	1.77238	8.21428e-11	5.80735e-12	6.89362
MGLL	0.0210105	0.00727528	1.75629	8.7788e-11	6.21236e-12	6.88403
SMIM24	0.0143405	0.00247622	2.4896	9.73159e-11	6.91934e-12	6.86946
AC087721.2	0.0201768	0.00674935	1.79382	9.73342e-11	6.92719e-12	6.86839
GNB1	0.044689	0.0254854	1.03121	9.73159e-11	6.91284e-12	6.8674
RALGAPA2	0.0171753	0.00482097	2.03259	1.01717e-10	7.24594e-12	6.86238
PAQR4	0.0148408	0.00354998	2.32509	1.15228e-10	8.23169e-12	6.8447
ANKS1B	0.025346	0.0103432	1.4975	1.39897e-10	1.0041e-11	6.81447
SUCNR1	0.0096715	0.000679318	3.94343	1.48573e-10	1.06837e-11	6.80894
TTN-AS1	0.0201768	0.0058509	1.82024	1.46888e-10	1.05527e-11	6.8076
MCM4	0.0136735	0.00258579	2.57986	1.50493e-10	1.08522e-11	6.80512
RAD51C	0.0310155	0.0152299	1.28334	1.64016e-10	1.18638e-11	6.79003
POLE	0.0128398	0.00210369	2.66515	1.99223e-10	1.45002e-11	6.76285
ICA1	0.016675	0.00468949	2.02735	2.34482e-10	1.71453e-11	6.7376
Charlie9	0.0395198	0.0209274	1.09495	2.38033e-10	1.7437e-11	6.73357
STBD1	0.0190095	0.00565368	1.83016	2.4279e-10	1.78181e-11	6.73145
CITED4	0.0185093	0.00543454	1.86338	2.65852e-10	1.95821e-11	6.71773
WDR66	0.0198433	0.00771355	1.70904	2.88224e-10	2.12882e-11	6.70561
SYK	0.0441888	0.025069	1.008	3.09407e-10	2.28736e-11	6.69367
PKMYT1	0.014674	0.00370338	2.25189	3.20184e-10	2.37564e-11	6.69032
RAB5B	0.0298483	0.013937	1.29372	3.35145e-10	2.49116e-11	6.68157
FAM47E-STBD1	0.0178423	0.00506202	1.89463	3.95442e-10	2.9553e-11	6.6572
ALDH3B1	0.0336835	0.0166981	1.18587	4.54681e-10	3.41332e-11	6.63486
SMC4	0.0290145	0.0139151	1.30308	4.69552e-10	3.52811e-11	6.63027
AC018926.2	0.0275138	0.0110882	1.36712	4.97616e-10	3.74233e-11	6.62134
AGPS	0.0196765	0.00690275	1.70865	7.65082e-10	5.83101e-11	6.55599
PGP	0.0228448	0.00992681	1.50791	7.66807e-10	5.84932e-11	6.55535
CDC45	0.0101718	0.00133672	3.185	8.42064e-10	6.44038e-11	6.54313
NCAPD2	0.0168418	0.00506202	1.91382	8.87661e-10	6.80703e-11	6.53299
LTR54B	0.0318493	0.016457	1.19457	1.0637e-09	8.20711e-11	6.50378
AC008771.1	0.0155078	0.00379103	2.05774	1.14387e-09	8.84103e-11	6.49355
MAFG	0.029348	0.0137178	1.26817	1.24212e-09	9.63382e-11	6.47956
SUZ12	0.0188428	0.00696849	1.71884	1.28989e-09	1.00477e-10	6.47406
GBE1	0.0191763	0.00653022	1.69318	1.47204e-09	1.15458e-10	6.45264
CENPN	0.0188428	0.00696849	1.72588	1.49169e-09	1.17099e-10	6.45075
CYBRD1	0.0176755	0.00556603	1.8133	1.52135e-09	1.19632e-10	6.44746
PKN3	0.028014	0.0138055	1.27941	1.63768e-09	1.29221e-10	6.43505
LMNB1	0.0271803	0.0128632	1.30896	1.63776e-09	1.29338e-10	6.4349
UBE2T	0.0205103	0.00797651	1.60712	1.71005e-09	1.35621e-10	6.42813
MCM3	0.0168418	0.00560985	1.84187	2.02759e-09	1.61624e-10	6.40164
LTR62	0.0295148	0.015449	1.21215	2.03606e-09	1.62435e-10	6.4
RNF24	0.0395198	0.0225928	1.00853	2.58425e-09	2.07561e-10	6.36193
RRAGD	0.0156745	0.00429504	1.95618	2.77299e-09	2.23093e-10	6.35199
ATPSCKMT	0.0296815	0.0151422	1.19579	2.93046e-09	2.36353e-10	6.34215
AL121658.1	0.0135068	0.00337468	2.16885	3.30746e-09	2.67649e-10	6.32419
TBC1D2B	0.0170085	0.0053688	1.81005	3.53373e-09	2.86197e-10	6.31325
Ricksha_a	0.0185093	0.00679318	1.68398	4.13459e-09	3.37086e-10	6.28778
AL133353.2	0.0121728	0.00241048	2.43015	4.4495e-09	3.64256e-10	6.27648
TEX2	0.0141738	0.00379103	2.06761	4.48164e-09	3.6719e-10	6.27481
DOP1B	0.015341	0.00425122	1.95322	4.82226e-09	3.9607e-10	6.26274
DNAJC13	0.023345	0.00937897	1.42231	5.19516e-09	4.27047e-10	6.25019
RFC5	0.0215108	0.00891879	1.48033	5.59582e-09	4.61488e-10	6.23823
KBTBD11	0.0151743	0.00427313	1.95201	5.96718e-09	4.93719e-10	6.22818
ZNF121	0.023345	0.0105623	1.3718	6.73065e-09	5.58246e-10	6.20812
IL18	0.0215108	0.00845861	1.48474	7.31989e-09	6.08104e-10	6.19469
AL133353.1	0.0115058	0.00210369	2.51131	7.64394e-09	6.36566e-10	6.18871
CCNA2	0.0203435	0.00867774	1.49865	8.21374e-09	6.86228e-10	6.17568
C12orf29	0.016008	0.00550028	1.82447	9.35817e-09	7.86877e-10	6.15445
WAC-AS1	0.0255128	0.012403	1.28124	9.77282e-09	8.23057e-10	6.14647
XPO1	0.0238453	0.0108691	1.34413	1.00494e-08	8.47701e-10	6.14182
TTK	0.0105053	0.00203795	2.6218	1.02198e-08	8.64828e-10	6.1403
FSTL3	0.012673	0.00302406	2.20847	1.02135e-08	8.63056e-10	6.14
CDCA3	0.012006	0.00291449	2.30539	1.07615e-08	9.12113e-10	6.1314
IFT57	0.0263465	0.0123592	1.2591	1.17726e-08	1.00019e-09	6.11526
NUDT3	0.0305153	0.0156462	1.14206	1.19183e-08	1.01337e-09	6.11304
Tigger11a	0.0158413	0.00462375	1.86835	1.32435e-08	1.1305e-09	6.09627
PNP	0.0323495	0.0181005	1.08497	1.34941e-08	1.15371e-09	6.09225
CHIT1	0.032683	0.015208	1.10674	1.40056e-08	1.19838e-09	6.08588
PABL_B-int	0.0231783	0.0105404	1.38	1.45541e-08	1.24727e-09	6.08005
ENTPD7	0.0108388	0.00203795	2.59718	1.55382e-08	1.33474e-09	6.0706
SPART	0.022678	0.00981724	1.37455	1.61683e-08	1.39213e-09	6.06223
LIG1	0.0123395	0.00344042	2.19983	1.71649e-08	1.47909e-09	6.05373
AL160408.2	0.0156745	0.00514967	1.78586	2.02532e-08	1.75339e-09	6.02543
IFI27L1	0.02001	0.00891879	1.45997	2.11081e-08	1.83024e-09	6.01816
ZDHHC13	0.0161748	0.00547837	1.75087	2.27731e-08	1.98074e-09	6.00559
STT3B	0.0270135	0.0132357	1.20355	2.34625e-08	2.04228e-09	5.99989
SUCO	0.0136735	0.00396634	1.99983	2.49776e-08	2.17919e-09	5.99037
BRCA1	0.01334	0.00383486	1.99758	2.54498e-08	2.22382e-09	5.98697
E2F8	0.00783725	0.000657405	3.8279	2.64712e-08	2.31485e-09	5.98219
CDK2AP1	0.0275138	0.0143972	1.17335	2.67824e-08	2.34387e-09	5.97745
CEACAM3	0.029348	0.0141342	1.14381	2.70629e-08	2.37023e-09	5.97542
PKP2	0.00850425	0.00100802	3.18546	3.19726e-08	2.81529e-09	5.94951
BRCA2	0.010672	0.00232283	2.44216	3.24706e-08	2.86416e-09	5.94608
HIF1A	0.0303485	0.0157996	1.1041	3.30912e-08	2.92269e-09	5.94109
AP000943.4	0.0076705	0.000635491	3.7418	3.40783e-08	3.01446e-09	5.93871
ATAD2	0.010672	0.00234474	2.42418	3.6983e-08	3.27771e-09	5.92382
LTR12F	0.035351	0.0188675	1.0238	3.6983e-08	3.27886e-09	5.92199
MYBL2	0.0101718	0.00201604	2.55259	3.87284e-08	3.43622e-09	5.9161
CENPK	0.0176755	0.00688083	1.57506	4.16881e-08	3.71844e-09	5.90195
CKS1B	0.0221778	0.0101898	1.32975	4.30623e-08	3.84392e-09	5.89613
GMNN	0.0165083	0.00628917	1.64851	4.44835e-08	3.97676e-09	5.89095
RAB11FIP2	0.0123395	0.00330894	2.10668	4.55005e-08	4.0738e-09	5.88743
TCF19	0.00983825	0.00184073	2.61517	4.84684e-08	4.34931e-09	5.87711
AP000943.3	0.0076705	0.000569751	3.76584	4.94981e-08	4.44837e-09	5.87418
ORC6	0.0103385	0.00232283	2.43459	5.42349e-08	4.88865e-09	5.85751
BAP1	0.0158413	0.00607004	1.67936	5.48789e-08	4.95039e-09	5.85462
RCOR1	0.0291813	0.0151641	1.11036	5.56017e-08	5.02308e-09	5.85139
FAM111A	0.0218443	0.0105185	1.32271	5.63296e-08	5.09263e-09	5.84943
USP1	0.020677	0.00940089	1.38316	6.01406e-08	5.4493e-09	5.83818
LNPEP	0.0208438	0.00966385	1.36804	6.36129e-08	5.78105e-09	5.8283
DTL	0.00750375	0.000810799	3.4857	6.72415e-08	6.12438e-09	5.82063
PRC1	0.010672	0.00223518	2.3708	6.77776e-08	6.17776e-09	5.8181
SEPSECS-AS1	0.0261798	0.0128413	1.1803	6.78781e-08	6.19149e-09	5.81646
DTYMK	0.0281808	0.0165009	1.10506	6.92979e-08	6.33032e-09	5.81286
AC009133.4	0.0205103	0.00902836	1.37324	8.52716e-08	7.84113e-09	5.77694
TRIM59	0.0163415	0.0060043	1.62336	8.88247e-08	8.17383e-09	5.77019
JDP2	0.0201768	0.00834904	1.39347	9.79987e-08	9.07737e-09	5.75212
CTDSPL	0.00983825	0.00192839	2.48016	1.0614e-07	9.88857e-09	5.73873
TOPBP1	0.0143405	0.004558	1.7894	1.10029e-07	1.02805e-08	5.73142
KIF11	0.010672	0.00225709	2.34336	1.15479e-07	1.08131e-08	5.72335
HNRNPLL	0.0218443	0.0101898	1.29959	1.18383e-07	1.11009e-08	5.71789
RPIA	0.0316825	0.0181882	1.01394	1.27255e-07	1.1967e-08	5.70478
AL355075.3	0.0275138	0.0149888	1.10869	1.32504e-07	1.24785e-08	5.69776
PTPN22	0.024679	0.0123154	1.19221	1.35423e-07	1.27625e-08	5.69393
CDCA5	0.008671	0.00149012	2.82008	1.43934e-07	1.36033e-08	5.68469
EDEM1	0.0155078	0.00578516	1.63563	1.50572e-07	1.42509e-08	5.67549
FANCI	0.0178423	0.0078012	1.46939	1.5239e-07	1.44332e-08	5.67321
SPTBN1	0.014674	0.00532498	1.68735	1.64332e-07	1.56417e-08	5.65953
PTPN7	0.0251793	0.0132357	1.1557	1.69194e-07	1.61159e-08	5.65385
SRPK1	0.0178423	0.00670553	1.48559	1.90877e-07	1.82583e-08	5.6325
SLC35C2	0.0271803	0.0146163	1.10105	1.97604e-07	1.89549e-08	5.62577
MAPKAPK2	0.0181758	0.00830521	1.43188	2.00435e-07	1.92399e-08	5.62361
SLFN13	0.011339	0.00317746	2.06971	2.0954e-07	2.02153e-08	5.6156
MLC1	0.0116725	0.0030898	2.06102	2.0954e-07	2.02267e-08	5.61543
AURKB	0.0125063	0.00383486	1.92852	2.1092e-07	2.03741e-08	5.61404
Arthur1	0.0290145	0.016983	1.03588	2.12464e-07	2.05661e-08	5.61159
CLSPN	0.00817075	0.00149012	2.82929	2.20364e-07	2.13753e-08	5.60665
OSBPL1A	0.010005	0.00245431	2.32323	2.21819e-07	2.15313e-08	5.60496
PRPSAP1	0.0288478	0.0163475	1.04596	2.24784e-07	2.18343e-08	5.60118
MAPK14	0.027347	0.0143533	1.08946	2.36589e-07	2.30446e-08	5.59177
CDCA4	0.0145073	0.00569751	1.653	2.54512e-07	2.48417e-08	5.57937
SLC1A4	0.00983825	0.002279	2.35094	2.76533e-07	2.70841e-08	5.56491
DNAJC5	0.0195098	0.00856817	1.34933	3.0784e-07	3.02953e-08	5.5442
PXMP2	0.014674	0.00521541	1.66847	3.11219e-07	3.06697e-08	5.54237
DOC2B	0.00650325	0.000482097	3.87776	3.34745e-07	3.31007e-08	5.53066
LINC01268	0.00750375	0.000898453	3.0993	3.64104e-07	3.61507e-08	5.51458
MSTD-int	0.0171753	0.00762589	1.45693	3.6749e-07	3.65117e-08	5.51157
C4orf46	0.011339	0.00339659	1.9778	3.72913e-07	3.71007e-08	5.50917
ARFGEF1	0.0150075	0.00543454	1.60641	3.84032e-07	3.83102e-08	5.50307
SYNJ2	0.014674	0.00545646	1.62741	3.84749e-07	3.84076e-08	5.5027
GNB4	0.0178423	0.00727528	1.42156	3.92254e-07	3.92096e-08	5.49878
APPL1	0.0156745	0.00650831	1.52944	3.92714e-07	3.92925e-08	5.49861
EXOSC9	0.022011	0.0114608	1.20613	4.09362e-07	4.10849e-08	5.49042
HMGB3	0.0171753	0.00688083	1.45713	4.12946e-07	4.14723e-08	5.48888
C19orf48	0.018676	0.00891879	1.34538	4.90342e-07	4.96411e-08	5.45695
ORAI2	0.021344	0.010387	1.23755	4.97199e-07	5.03687e-08	5.45421
ITGA9	0.007337	0.00094228	3.05917	5.3225e-07	5.40986e-08	5.44295
TIMELESS	0.00917125	0.00201604	2.40197	5.41745e-07	5.51077e-08	5.43921
AL359976.1	0.0198433	0.00994872	1.27745	5.41745e-07	5.51365e-08	5.43818
ASAP1	0.0216775	0.0101021	1.22996	5.42636e-07	5.52637e-08	5.4376
HIPK1	0.019343	0.00865583	1.3162	6.06804e-07	6.20846e-08	5.41684
AC104758.2	0.0131733	0.00440461	1.73401	6.6164e-07	6.78731e-08	5.40119
C21orf58	0.0096715	0.00232283	2.22153	6.706e-07	6.88373e-08	5.39909
NSD2	0.0118393	0.00394443	1.84541	7.26617e-07	7.48319e-08	5.3838
RAB44	0.00917125	0.0019503	2.33823	7.84987e-07	8.12129e-08	5.36933
MAD2L1	0.0178423	0.00837095	1.36017	8.60396e-07	8.9246e-08	5.35149
NCAPG2	0.00817075	0.0016216	2.52162	9.19781e-07	9.55914e-08	5.33994
SMC2	0.00883775	0.00186265	2.42042	9.2922e-07	9.66349e-08	5.33789
MIS18BP1	0.020677	0.0109129	1.21512	9.51996e-07	9.90675e-08	5.33243
CDK2	0.0096715	0.0026077	2.15082	9.68291e-07	1.00893e-07	5.32986
FAM201A	0.0063365	0.000591664	3.52298	1.00864e-06	1.05234e-07	5.32304
NCAPD3	0.00883775	0.00214752	2.3767	1.02024e-06	1.06718e-07	5.31989
SLK	0.022011	0.010891	1.18057	1.01501e-06	1.06103e-07	5.31978
CHSY1	0.0148408	0.00558794	1.5417	1.10747e-06	1.16289e-07	5.30331
DYSF	0.0243455	0.011899	1.11058	1.20376e-06	1.26967e-07	5.28683
LTR16B2	0.0195098	0.0103651	1.22795	1.3459e-06	1.42865e-07	5.26539
SLC22A16	0.0101718	0.00282684	2.04112	1.36049e-06	1.44505e-07	5.26387
ABHD2	0.022678	0.0121182	1.13197	1.46328e-06	1.56013e-07	5.24903
AHCY	0.0155078	0.00692466	1.43776	1.48012e-06	1.58008e-07	5.24694
CORO2A	0.0116725	0.00344042	1.82097	1.54616e-06	1.65162e-07	5.2389
H2AFX	0.0158413	0.00690275	1.43556	1.54635e-06	1.65286e-07	5.23858
CENPU	0.017342	0.0082833	1.33721	1.58417e-06	1.69649e-07	5.23373
ORAI3	0.0265133	0.0142219	1.02561	1.61754e-06	1.7344e-07	5.22927
GYS1	0.0135068	0.00466757	1.62763	1.67614e-06	1.80061e-07	5.22276
NHLRC3	0.0263465	0.0164132	1.00034	1.81248e-06	1.94952e-07	5.20766
MER34A	0.02001	0.0105623	1.19919	1.81301e-06	1.95131e-07	5.20762
SORT1	0.0238453	0.0127536	1.08137	1.8444e-06	1.98757e-07	5.20403
AC025419.1	0.00667	0.000810799	3.0882	1.9574e-06	2.1133e-07	5.19401
GALNT14	0.00717025	0.000898453	2.91666	2.03524e-06	2.20281e-07	5.18608
CHEK1	0.010672	0.00350616	1.90487	2.07325e-06	2.24814e-07	5.18179
SMC3	0.0218443	0.0120524	1.12189	2.41654e-06	2.64801e-07	5.15043
STK26	0.0168418	0.00784503	1.33085	2.47839e-06	2.71913e-07	5.14557
SEC63	0.0258463	0.0149669	1.00802	2.57298e-06	2.82983e-07	5.13782
AC022098.3	0.00950475	0.00282684	2.05449	2.66566e-06	2.9392e-07	5.13152
CHD7	0.00950475	0.0026077	2.05313	2.75212e-06	3.04352e-07	5.12485
AC087632.1	0.00983825	0.00280493	2.01864	2.76209e-06	3.0564e-07	5.12402
SNRNP200	0.0205103	0.0106719	1.15557	3.03233e-06	3.37379e-07	5.10469
NUP210	0.0118393	0.00457992	1.69401	3.12705e-06	3.48549e-07	5.09899
GPSM2	0.0136735	0.00550028	1.52499	3.3054e-06	3.68873e-07	5.088
AC009005.1	0.0103385	0.00330894	1.86817	3.68025e-06	4.12438e-07	5.06699
IL1R1	0.0070035	0.00111759	2.70929	3.86582e-06	4.33494e-07	5.05794
ACSM3	0.0096715	0.00295832	1.96528	3.95311e-06	4.4408e-07	5.05294
PSMG1	0.0230115	0.01317	1.06311	4.0056e-06	4.50709e-07	5.04946
PABL_B	0.00683675	0.0012929	2.76656	4.08689e-06	4.60618e-07	5.04655
ERG	0.00917125	0.00197221	2.16189	4.08689e-06	4.60758e-07	5.04584
AC243967.2	0.00683675	0.000986107	2.77505	4.22619e-06	4.76747e-07	5.03973
SGO1	0.00717025	0.00131481	2.61899	4.57595e-06	5.17993e-07	5.02377
LRP3	0.00750375	0.00142438	2.52614	4.64002e-06	5.25615e-07	5.0209
STXBP5	0.0111723	0.0034185	1.76449	4.82824e-06	5.4856e-07	5.01207
TTC14	0.0165083	0.00773546	1.3187	4.9038e-06	5.57475e-07	5.00876
DMC1	0.0070035	0.00127098	2.64135	4.94774e-06	5.63136e-07	5.00768
LTR26E	0.011339	0.00427313	1.68699	4.9597e-06	5.64831e-07	5.00651
MER57A1	0.0170085	0.00885305	1.2583	5.05853e-06	5.76426e-07	5.00232
NIT2	0.023345	0.0135206	1.03655	5.27834e-06	6.02894e-07	4.99344
ORC1	0.0056695	0.00050401	3.5119	5.52684e-06	6.33509e-07	4.98529
NBPF1	0.0083375	0.00219135	2.18341	5.71302e-06	6.56002e-07	4.97788
HELLS	0.008004	0.00197221	2.25309	6.46116e-06	7.45819e-07	4.95291
AGPAT5	0.0101718	0.00337468	1.81603	6.9512e-06	8.07062e-07	4.9372
PDE4D	0.00950475	0.00262962	1.94104	7.52099e-06	8.76252e-07	4.92109
SPC25	0.0090045	0.00271727	2.00127	7.56676e-06	8.82093e-07	4.91993
KANSL3	0.008671	0.00262962	2.06814	7.86407e-06	9.18868e-07	4.91205
MamGypLTR3a	0.0138403	0.00593855	1.43993	7.89227e-06	9.22694e-07	4.91067
MFSD14B	0.0238453	0.0129728	1.01529	8.09228e-06	9.49887e-07	4.90466
HERV3-int	0.0175088	0.00876539	1.22461	8.35394e-06	9.8285e-07	4.89811
CAPRIN1	0.0216775	0.012162	1.06326	8.35557e-06	9.83603e-07	4.89788
SKA3	0.0076705	0.0016216	2.34463	8.71428e-06	1.02818e-06	4.8899
DHCR7	0.0076705	0.00164351	2.34356	8.76231e-06	1.03443e-06	4.88872
AC024896.1	0.00850425	0.00225709	2.09897	8.77135e-06	1.03668e-06	4.88816
MCM10	0.005336	0.000613578	3.4182	9.03687e-06	1.06928e-06	4.88276
AC098934.1	0.006003	0.000679318	3.13582	9.17254e-06	1.08718e-06	4.8793
FMO3	0.00750375	0.00168734	2.3302	9.25169e-06	1.09843e-06	4.87688
CLCC1	0.0118393	0.00468949	1.58219	9.50239e-06	1.12883e-06	4.871
TIPIN	0.0141738	0.00696849	1.38203	9.61728e-06	1.14316e-06	4.86847
SLC25A40	0.0185093	0.00966385	1.16622	9.82619e-06	1.1706e-06	4.86354
DSN1	0.0108388	0.00427313	1.67054	1.06133e-05	1.26937e-06	4.84783
CCNB2	0.014007	0.00611386	1.41302	1.08491e-05	1.30049e-06	4.84275
RPE	0.0178423	0.00889688	1.18422	1.1452e-05	1.37662e-06	4.83126
PLAU	0.00650325	0.00107376	2.64832	1.17745e-05	1.41854e-06	4.82612
LRR1	0.0168418	0.00865583	1.22593	1.20172e-05	1.45032e-06	4.82093
CTBP2	0.0231783	0.0132577	1.00517	1.21702e-05	1.47113e-06	4.81792
NAA80	0.0096715	0.00335276	1.81966	1.23327e-05	1.49243e-06	4.81561
LY75	0.0128398	0.00514967	1.47967	1.25191e-05	1.51668e-06	4.81207
ATP11B	0.015341	0.00670553	1.31721	1.27398e-05	1.54513e-06	4.80823
PIGK	0.018009	0.00933514	1.16402	1.27465e-05	1.54679e-06	4.80796
CENPS	0.009338	0.00293641	1.88407	1.39932e-05	1.70843e-06	4.78847
LCORL	0.00983825	0.00352807	1.76005	1.41113e-05	1.72476e-06	4.7865
H6PD	0.0171753	0.00815182	1.21423	1.44758e-05	1.77223e-06	4.78063
BLM	0.0141738	0.00635491	1.35077	1.53407e-05	1.88121e-06	4.76868
AC020613.1	0.008004	0.00203795	2.15046	1.57507e-05	1.93255e-06	4.76376
AC007128.1	0.00616975	0.000898453	2.78224	1.5924e-05	1.95596e-06	4.76157
AC007009.1	0.00616975	0.000898453	2.78224	1.5924e-05	1.95596e-06	4.76157
SMC1A	0.0128398	0.00558794	1.44339	1.59547e-05	1.9608e-06	4.7604
PFKFB3	0.0183425	0.00876539	1.1614	1.61386e-05	1.98557e-06	4.75762
ARHGAP11A	0.00683675	0.00135864	2.47878	1.6246e-05	1.99987e-06	4.75698
CDC6	0.00667	0.00153394	2.50235	1.64399e-05	2.02707e-06	4.75436
ELOVL3	0.00683675	0.00140246	2.45753	1.72989e-05	2.13531e-06	4.74372
MER52-int	0.0171753	0.00915984	1.19318	1.75575e-05	2.17077e-06	4.73967
CDCA7	0.008004	0.00214752	2.08982	1.76045e-05	2.17896e-06	4.73939
AC022007.1	0.00750375	0.00186265	2.21789	1.76062e-05	2.18035e-06	4.73934
AC012651.1	0.0143405	0.00609195	1.3501	1.75786e-05	2.17457e-06	4.7393
TRGC1	0.0176755	0.00935706	1.15772	1.78014e-05	2.20572e-06	4.73638
GPR85	0.0161748	0.00799842	1.22501	1.80444e-05	2.23946e-06	4.73329
CLTCL1	0.00783725	0.00199413	2.13596	1.82936e-05	2.27525e-06	4.7306
MLEC	0.0221778	0.0127756	1.00518	1.87396e-05	2.33331e-06	4.72483
DAZAP1	0.021344	0.0127317	1.01339	1.96343e-05	2.45396e-06	4.71458
MER54A	0.016675	0.00810799	1.23117	1.99427e-05	2.49921e-06	4.71096
KNTC1	0.00750375	0.00179691	2.19717	2.11543e-05	2.66244e-06	4.69851
SPTAN1	0.0128398	0.00578516	1.41578	2.34828e-05	2.97286e-06	4.67551
PKP4	0.0090045	0.00256388	1.88735	2.40743e-05	3.0526e-06	4.67024
GLT1D1	0.018676	0.00977341	1.10386	2.43524e-05	3.09278e-06	4.66714
MER74A	0.0135068	0.00670553	1.32974	2.52069e-05	3.2064e-06	4.65991
CSNK1A1L	0.0115058	0.00401017	1.55649	2.54735e-05	3.24202e-06	4.65761
SPNS3	0.014007	0.0061796	1.33644	2.64965e-05	3.37935e-06	4.64899
VPS8	0.0155078	0.00758207	1.2371	2.68688e-05	3.43226e-06	4.64573
AC022613.2	0.015341	0.00753824	1.23611	2.71709e-05	3.47815e-06	4.64299
TYMSOS	0.0063365	0.00133672	2.5005	2.87977e-05	3.69803e-06	4.63102
ZDHHC19	0.0121728	0.00453609	1.47756	2.9005e-05	3.72659e-06	4.62874
CABIN1	0.0141738	0.00679318	1.29871	3.00212e-05	3.86119e-06	4.62137
RNASEH2A	0.0171753	0.00957619	1.1337	3.02246e-05	3.89345e-06	4.61956
YEATS4	0.020677	0.0125564	1.00445	3.14296e-05	4.0508e-06	4.61126
KMT5A	0.0155078	0.00815182	1.20781	3.17485e-05	4.09403e-06	4.60914
TMEM170B	0.019343	0.0108691	1.05434	3.1981e-05	4.12826e-06	4.60731
PGM1	0.0161748	0.00823947	1.18872	3.26607e-05	4.22045e-06	4.60277
HDAC4	0.008004	0.00221326	2.00317	3.36894e-05	4.36471e-06	4.59617
AC135586.2	0.00783725	0.00219135	2.03367	3.41056e-05	4.42092e-06	4.59353
THSD8	0.0168418	0.00940089	1.13744	3.4654e-05	4.50367e-06	4.5892
CIT	0.00550275	0.000745059	2.9549	3.48312e-05	4.52904e-06	4.5889
Tigger3d	0.0108388	0.00429504	1.54834	3.54768e-05	4.62492e-06	4.58383
FEM1A	0.0130065	0.00642065	1.34983	3.62895e-05	4.7333e-06	4.57895
KIF2C	0.00817075	0.00256388	1.95764	3.68569e-05	4.81476e-06	4.57566
BDH1	0.010672	0.0039006	1.58181	3.97718e-05	5.22229e-06	4.55829
SMIM3	0.0195098	0.0104966	1.04383	3.98604e-05	5.23661e-06	4.55745
CSGALNACT1	0.0131733	0.00560985	1.35595	3.99415e-05	5.24994e-06	4.55706
LTR80A	0.016675	0.00891879	1.14092	4.01074e-05	5.27445e-06	4.55603
FGFR1	0.00550275	0.000876539	2.8153	4.11794e-05	5.42374e-06	4.551
HIRIP3	0.014674	0.00766972	1.23058	4.49158e-05	5.96419e-06	4.53015
MER68	0.0161748	0.00867774	1.16803	4.50596e-05	5.98633e-06	4.52933
AC004865.2	0.0130065	0.00628917	1.32385	4.51255e-05	5.99812e-06	4.52898
ZNF280D	0.0136735	0.00628917	1.30376	4.59359e-05	6.11201e-06	4.52494
BRIP1	0.00483575	0.000657405	3.18252	4.63161e-05	6.17702e-06	4.52366
CAPN3	0.0131733	0.00563177	1.34363	4.63161e-05	6.17678e-06	4.5227
FOXM1	0.00850425	0.00273919	1.84587	4.6855e-05	6.25637e-06	4.5203
UHRF1	0.0050025	0.000679318	3.08258	4.9867e-05	6.70551e-06	4.50613
NUP205	0.00616975	0.0014682	2.36859	4.99571e-05	6.72435e-06	4.50527
TCEAL3	0.0136735	0.00679318	1.27791	5.05637e-05	6.8128e-06	4.50192
AC008738.7	0.006003	0.0011395	2.52921	5.47547e-05	7.42537e-06	4.48413
DACH1	0.0083375	0.00210369	1.88833	5.46705e-05	7.41026e-06	4.48412
NCAPH	0.00583625	0.0011395	2.55763	5.49959e-05	7.46178e-06	4.48311
COL9A3	0.0128398	0.00571942	1.33973	5.52688e-05	7.50252e-06	4.48132
SHCBP1	0.008671	0.00298023	1.78277	5.75281e-05	7.82856e-06	4.47245
ZNF423	0.012006	0.00560985	1.37601	5.89564e-05	8.05069e-06	4.46628
SERF1A	0.0183425	0.0102993	1.04495	5.89564e-05	8.04931e-06	4.46613
CEP55	0.005336	0.000898453	2.78029	5.99337e-05	8.20027e-06	4.46297
TTC3	0.0121728	0.00554411	1.36781	6.35717e-05	8.74079e-06	4.44859
AC034102.1	0.00483575	0.000547837	3.14814	6.43913e-05	8.8578e-06	4.44646
CSE1L	0.0116725	0.00534689	1.39429	6.5068e-05	8.95528e-06	4.4434
FBXO5	0.00850425	0.00293641	1.7622	6.99913e-05	9.67524e-06	4.42686
TMEM92	0.0103385	0.00359381	1.56366	7.22539e-05	1.00123e-05	4.41929
RHOU	0.00850425	0.00315554	1.76042	7.65257e-05	1.06403e-05	4.40634
SLC38A1	0.0178423	0.0104308	1.04698	7.72497e-05	1.07495e-05	4.40373
EGLN1	0.01334	0.0061796	1.2741	7.78344e-05	1.0838e-05	4.402
WDR34	0.009338	0.00346233	1.64935	7.94956e-05	1.10853e-05	4.39729
MamGypLTR1b	0.00783725	0.00249814	1.89869	8.09941e-05	1.13026e-05	4.39323
TRIM28	0.0151743	0.00766972	1.16325	8.30058e-05	1.15971e-05	4.38722
WDR76	0.006003	0.00138055	2.36084	8.46277e-05	1.18465e-05	4.38318
POLE2	0.00667	0.00179691	2.14381	8.93708e-05	1.25345e-05	4.37074
DIS3L	0.010005	0.0039006	1.56493	9.03367e-05	1.26821e-05	4.36791
SGO2	0.00583625	0.00140246	2.37781	9.47049e-05	1.33336e-05	4.35734
AC092718.2	0.0096715	0.00387869	1.58789	9.46144e-05	1.33145e-05	4.35726
FANCE	0.0063365	0.00159968	2.19817	9.84209e-05	1.38833e-05	4.34833
WEE1	0.00550275	0.00107376	2.55902	0.000106613	1.51033e-05	4.32993
SPAG5	0.00583625	0.0012929	2.36393	0.00010867	1.5424e-05	4.3252
AGL	0.0115058	0.00486479	1.38727	0.000108741	1.54414e-05	4.32448
SLC22A15	0.0108388	0.00440461	1.44077	0.000109765	1.56016e-05	4.32222
2023-09-05	0.00750375	0.00214752	1.89743	0.000113362	1.61677e-05	4.31453
WSB2	0.0138403	0.00688083	1.20797	0.000114211	1.63181e-05	4.3122
CCDC14	0.00683675	0.00199413	2.01968	0.000115783	1.65504e-05	4.30947
CENPH	0.0090045	0.00368147	1.604	0.000116147	1.66102e-05	4.30851
AGO4	0.017342	0.00937897	1.04392	0.000119655	1.71442e-05	4.30117
CCDC88B	0.0128398	0.00650831	1.25831	0.000121502	1.74333e-05	4.29761
KIFC1	0.00917125	0.00354998	1.60765	0.000122608	1.76168e-05	4.29543
LGALS12	0.0110055	0.0047114	1.39844	0.000125058	1.79982e-05	4.29052
KIF1B	0.0138403	0.00653022	1.21405	0.000125989	1.81449e-05	4.28862
TFDP2	0.0123395	0.00582899	1.30862	0.000126109	1.81707e-05	4.2884
TPX2	0.007337	0.00203795	1.94323	0.00012756	1.8397e-05	4.28588
SLC12A2	0.006003	0.00166542	2.2476	0.000129503	1.87033e-05	4.28246
GOLGA8N	0.007337	0.00212561	1.91686	0.000130781	1.89055e-05	4.27979
SLC51A	0.00667	0.00168734	2.06356	0.000132372	1.91444e-05	4.27704
TGFBRAP1	0.00683675	0.00181882	2.03062	0.000133849	1.93669e-05	4.27447
CKAP2	0.0115058	0.00567559	1.33795	0.000139612	2.02665e-05	4.26409
TUG1	0.0161748	0.0090941	1.06973	0.000141227	2.05105e-05	4.26126
AC135048.1	0.017342	0.00920366	1.03846	0.0001475	2.1491e-05	4.25074
USP22	0.0156745	0.00823947	1.10133	0.000148602	2.16716e-05	4.24891
CRNDE	0.00583625	0.00138055	2.34073	0.000150973	2.20783e-05	4.24531
RPA1	0.017342	0.00977341	1.02328	0.000155232	2.27325e-05	4.23814
ICMT	0.010672	0.00508393	1.39426	0.000155572	2.27927e-05	4.23776
DDB2	0.016675	0.00979533	1.03581	0.000157627	2.31255e-05	4.23431
MIS18A	0.0135068	0.00696849	1.1985	0.000160793	2.36226e-05	4.22959
ADIPOR2	0.0121728	0.00604812	1.26915	0.000167789	2.47305e-05	4.21927
MER92C	0.0050025	0.000898453	2.61703	0.000168098	2.47975e-05	4.21919
RAD51D	0.008671	0.00315554	1.65011	0.000168654	2.49248e-05	4.21765
EZH2	0.008004	0.0030898	1.70138	0.000169545	2.50794e-05	4.2163
ZKSCAN1	0.0150075	0.00804225	1.1098	0.000174586	2.58719e-05	4.209
SLC2A4	0.0158413	0.00931323	1.05524	0.000179627	2.66553e-05	4.20224
NUF2	0.007337	0.00249814	1.82101	0.000182297	2.7076e-05	4.199
CKAP2L	0.005336	0.00105185	2.45082	0.000187922	2.79747e-05	4.19179
SMIM10	0.005336	0.00105185	2.45016	0.000189337	2.8198e-05	4.18997
ANKRD33B	0.00516925	0.00094228	2.53259	0.000195771	2.92484e-05	4.18169
ANTXR2	0.014007	0.00736293	1.14385	0.000198354	2.96878e-05	4.17776
MYO9B	0.014674	0.00802034	1.11253	0.000198966	2.97927e-05	4.17695
TTC7B	0.00583625	0.00149012	2.19477	0.000204469	3.06855e-05	4.17066
SLC18A2	0.007337	0.00212561	1.85883	0.000217033	3.27754e-05	4.1554
SREBF2	0.0115058	0.00532498	1.30786	0.000217334	3.28355e-05	4.1548
CAND1	0.014007	0.0079546	1.13372	0.000217374	3.28561e-05	4.15463
E2F2	0.00650325	0.00177499	2.01213	0.000227023	3.4452e-05	4.14404
HMGN2P5	0.00783725	0.00287067	1.69082	0.000229838	3.49101e-05	4.1409
FRMD3	0.005336	0.00120524	2.3587	0.000232411	3.53322e-05	4.1384
AL161636.2	0.0128398	0.00604812	1.21262	0.000234205	3.56207e-05	4.13604
MER63A	0.0158413	0.00924749	1.04911	0.000247532	3.77142e-05	4.12289
PAXBP1	0.00883775	0.00348424	1.55565	0.000248539	3.79012e-05	4.12191
INTS8	0.0118393	0.00611386	1.23892	0.000252853	3.85929e-05	4.11764
CCNE2	0.00850425	0.00354998	1.55177	0.000272637	4.17593e-05	4.09952
RNF207	0.00616975	0.00190647	2.01423	0.000277969	4.26321e-05	4.09491
TROAP	0.0076705	0.00284875	1.72791	0.000281269	4.32706e-05	4.09134
ARHGAP19	0.0090045	0.00379103	1.50138	0.000284766	4.3847e-05	4.08815
TXNP6	0.0096715	0.00418548	1.42434	0.000291848	4.49963e-05	4.08209
SKA1	0.0050025	0.00105185	2.44344	0.00029608	4.56687e-05	4.07903
ECT2	0.0050025	0.000964193	2.46963	0.000296325	4.57265e-05	4.07872
CBX4	0.0115058	0.00554411	1.26894	0.000298756	4.61217e-05	4.07629
EGR1	0.009338	0.00398825	1.45585	0.00030934	4.7922e-05	4.06742
CDKN2C	0.0108388	0.0050401	1.3122	0.00031004	4.8063e-05	4.06668
DAAM2	0.0135068	0.00613578	1.15743	0.00031004	4.80723e-05	4.0665
SLC39A8	0.00750375	0.0027611	1.72073	0.000314396	4.87899e-05	4.06336
ATAD5	0.00583625	0.00164351	2.08353	0.000315703	4.9014e-05	4.06242
GSEC	0.0116725	0.0055222	1.25638	0.000316773	4.92014e-05	4.06117
AC118754.1	0.0056695	0.00140246	2.16992	0.000335503	5.22461e-05	4.04744
GUSBP11	0.0130065	0.00622343	1.17841	0.000339505	5.29605e-05	4.04389
CENPJ	0.00550275	0.00131481	2.2528	0.000369324	5.78854e-05	4.02339
PRRG4	0.016008	0.00911601	1.00965	0.000368939	5.78003e-05	4.02328
AC092073.1	0.0105053	0.00457992	1.33019	0.000370569	5.81304e-05	4.02202
NEMP1	0.0050025	0.00120524	2.37458	0.000372956	5.853e-05	4.02086
EDEM3	0.012006	0.0060043	1.21134	0.000377681	5.9373e-05	4.01702
CDT1	0.00550275	0.00135864	2.19332	0.000392227	6.17126e-05	4.00823
DNAH10	0.00483575	0.000920366	2.46251	0.000403211	6.3495e-05	4.00156
AC009948.3	0.004669	0.000898453	2.51656	0.000407319	6.41967e-05	3.99898
AC009506.1	0.0116725	0.00532498	1.23899	0.000406913	6.41053e-05	3.99885
WDFY1	0.011339	0.0055222	1.24473	0.000409481	6.4565e-05	3.99718
KIF14	0.00416875	0.000635491	2.86063	0.000411563	6.49486e-05	3.99633
Charlie13a	0.009338	0.00414165	1.40681	0.000413316	6.53364e-05	3.99444
MOCS1	0.012673	0.00563177	1.18052	0.000414271	6.55154e-05	3.99363
PLD1	0.008004	0.00284875	1.60022	0.000414666	6.56057e-05	3.99349
SVIL	0.0151743	0.00806416	1.03293	0.000437516	6.95446e-05	3.97942
OIP5	0.008004	0.00280493	1.61697	0.000443194	7.05068e-05	3.97635
DLGAP5	0.0063365	0.00179691	1.95143	0.000462816	7.39086e-05	3.96525
CASP2	0.0118393	0.006333	1.17933	0.000463363	7.40272e-05	3.96462
CCDC34	0.0103385	0.00510584	1.30953	0.000463623	7.40998e-05	3.96444
MYO18A	0.0096715	0.00436078	1.36871	0.000466817	7.46731e-05	3.9626
AC027644.4	0.00950475	0.00405399	1.3883	0.000470733	7.53629e-05	3.96039
PLK4	0.00416875	0.000723145	2.73389	0.000477956	7.67122e-05	3.95662
RFX2	0.0076705	0.00293641	1.62247	0.00047998	7.71015e-05	3.95506
CENPF	0.00583625	0.00157777	2.05468	0.000480806	7.72666e-05	3.95466
MAT2A	0.0151743	0.00889688	1.00875	0.000485583	7.81323e-05	3.95164
RBM12	0.0121728	0.00620152	1.17051	0.000490687	7.91138e-05	3.94869
NRM	0.0138403	0.00788885	1.07086	0.000499934	8.07104e-05	3.94389
EMX2	0.010005	0.00495245	1.31452	0.000509175	8.22709e-05	3.93938
CNOT6	0.00883775	0.00370338	1.44541	0.000511933	8.27854e-05	3.93789
GPR141	0.0110055	0.00508393	1.25001	0.000536441	8.70733e-05	3.92565
L1MEg1	0.008671	0.00372529	1.45335	0.000560449	9.12342e-05	3.91449
SPINK8	0.0043355	0.000679318	2.72441	0.000562867	9.16657e-05	3.91373
ESYT2	0.0148408	0.00874348	1.0134	0.00056514	9.21879e-05	3.91183
KLF5	0.0105053	0.00442652	1.29362	0.000569827	9.30291e-05	3.90966
PDS5A	0.0111723	0.00565368	1.21795	0.00057873	9.46382e-05	3.90555
MND1	0.00583625	0.00177499	1.94759	0.000595216	9.75744e-05	3.89838
CRACR2B	0.0070035	0.00230092	1.71845	0.000598609	9.82112e-05	3.89669
LTR1	0.011339	0.00560985	1.19366	0.00061446	0.00010106	3.88959
ALYREF	0.010672	0.00532498	1.25177	0.000619531	0.000101935	3.88754
GPD2	0.007337	0.00252005	1.65127	0.000627203	0.000103383	3.8842
NHLRC2	0.00883775	0.00387869	1.41782	0.000627203	0.000103493	3.8839
PHC3	0.0128398	0.00725336	1.09297	0.000629103	0.000103891	3.88287
NCAPG	0.0056695	0.00175308	1.96484	0.000647501	0.000107147	3.87563
CDADC1	0.0128398	0.00672744	1.103	0.000652082	0.000107949	3.8735
Charlie16a	0.0128398	0.00712188	1.09575	0.000657713	0.00010897	3.87123
TBL1XR1	0.0108388	0.00532498	1.23971	0.000660161	0.000109464	3.87017
MAFF	0.005336	0.00151203	2.07238	0.000670146	0.0001113	3.86639
SLC15A2	0.0050025	0.00120524	2.23342	0.000674205	0.00011202	3.86485
NEDD4L	0.0143405	0.00865583	1.013	0.000681461	0.000113392	3.86149
SLC7A5	0.00483575	0.00107376	2.29607	0.000687101	0.000114486	3.85952
SOS2	0.0125063	0.00635491	1.11985	0.000712466	0.000119096	3.84946
RAB3IP	0.0108388	0.0051935	1.23027	0.000714256	0.000119443	3.84878
LRRK1	0.00750375	0.00313363	1.55218	0.0007219	0.000120916	3.84592
TMEM52B	0.0118393	0.00523732	1.17463	0.000758948	0.000127529	3.83262
SLC27A2	0.00650325	0.00192839	1.79471	0.000759992	0.000127807	3.83229
AKT1	0.0111723	0.00609195	1.1693	0.000771332	0.000129973	3.82802
TFRC	0.0096715	0.004558	1.30065	0.000785715	0.000132714	3.82289
SCYL2	0.01334	0.0069904	1.07246	0.00079683	0.000134753	3.81904
TBC1D15	0.012006	0.00672744	1.10919	0.000826062	0.000139976	3.80968
ATP2B4	0.012673	0.00705614	1.0812	0.000862466	0.00014649	3.79839
FANCD2	0.00516925	0.00151203	2.06123	0.000876819	0.000149046	3.79441
SLC39A11	0.0110055	0.00578516	1.17593	0.000901531	0.000153792	3.78632
ZADH2	0.00950475	0.0043827	1.31313	0.000919691	0.0001572	3.7809
ZNF395	0.00850425	0.00396634	1.39536	0.000928773	0.000159065	3.778
IPO5	0.010005	0.00506202	1.25225	0.000937074	0.000160739	3.77534
HAUS2	0.0131733	0.00777929	1.04333	0.000938058	0.00016097	3.77492
XRN1	0.0121728	0.00609195	1.11233	0.00094527	0.000162272	3.77288
RNF144A	0.00516925	0.00142438	2.04946	0.000963448	0.000165635	3.76805
BAZ2B	0.0110055	0.00560985	1.1766	0.000969233	0.000166842	3.76599
AL033543.1	0.012006	0.00683701	1.08768	0.00099658	0.000171951	3.75842

## Sheet: Neutrophil_Ery
marker genes of Neutrophil_Ery
gene	pct1	pct2	log2FC	q	p	score
S100A8	1	0.969252	2.60955	0	0	127.907
S100A12	0.959703	0.475151	2.73346	0	0	119.6
DEFA3	0.998669	0.458318	3.37413	0	0	117.728
DEFA1B	0.999715	0.513002	3.31802	0	0	116.307
S100A9	1	0.993359	1.76471	0	0	111.159
DEFA1	0.998004	0.404851	3.61214	0	0	110.431
L1MB5	0.998384	0.745773	2.38296	0	0	109.98
HBB	0.624121	0.133183	3.31325	0	0	77.3734
HBA2	0.602262	0.133474	3.21623	0	0	77.0564
HBA1	0.542102	0.107616	3.1118	0	0	71.1458
CAMP	0.75632	0.215792	2.22317	0	0	68.4985
LCN2	0.679339	0.192488	2.07138	0	0	63.3111
PGLYRP1	0.632009	0.174682	2.09342	0	0	62.4812
RETN	0.670025	0.270135	1.7346	0	0	54.3895
LTF	0.564246	0.169622	1.71116	0	0	47.2124
ALOX5AP	0.554742	0.272763	1.47215	0	0	45.843
MMP9	0.314009	0.0677954	2.30361	0	0	43.2492
MMP8	0.41456	0.123014	1.80622	0	0	42.6023
DEFT1P	0.597605	0.196526	1.47506	0	0	42.2695
PLBD1	0.39023	0.172395	1.52305	0	0	38.4821
HP	0.325508	0.0973509	1.82525	0	0	38.4603
DEFA4	0.559875	0.182904	1.37949	9.21451e-303	3.40911e-305	37.975
GCA	0.435374	0.207376	1.35261	2.34847e-288	9.79451e-291	37.0646
IL1R2	0.200437	0.0397966	2.49936	1.58941e-263	7.37717e-266	35.5541
S100P	0.34195	0.127977	1.48624	2.22545e-241	1.12275e-243	33.8214
CD177	0.216024	0.054392	2.04468	4.59919e-229	2.53689e-231	32.9915
PRTN3	0.314864	0.0827069	1.67439	5.31617e-223	3.07541e-225	32.4438
FOXP1	0.375879	0.209103	1.21355	1.08762e-215	6.58457e-218	31.9252
CYSTM1	0.273902	0.101705	1.577	1.40637e-214	8.60887e-217	31.8559
MCEMP1	0.227523	0.0785716	1.70972	1.01156e-199	6.8045e-202	30.7217
CDA	0.294336	0.129728	1.40384	1.31821e-199	8.95593e-202	30.6854
ANXA3	0.298042	0.115109	1.41325	9.4668e-194	6.68649e-196	30.2072
HBD	0.154153	0.0260527	2.43535	3.20055e-185	2.38975e-187	29.5755
ELANE	0.403916	0.133183	1.25637	5.93014e-180	4.6672e-182	29.0592
DEFT1P2	0.344896	0.128415	1.14192	3.02935e-138	3.0159e-140	25.4035
RGL4	0.259551	0.116276	1.21161	2.17562e-131	2.23913e-133	24.7678
AL034397.3	0.190933	0.0796906	1.43145	3.10762e-129	3.28196e-131	24.576
OLFM4	0.168029	0.0521297	1.57873	5.95867e-119	6.57353e-121	23.5539
PADI4	0.161376	0.0622005	1.4765	5.83949e-112	6.63846e-114	22.8458
ORM1	0.120129	0.0332044	1.84605	1.41358e-110	1.64502e-112	22.712
PRR9	0.0928531	0.0175144	2.27225	1.74674e-102	2.19724e-104	21.8581
MSRB1	0.224482	0.121604	1.0721	7.51404e-99	9.90684e-101	21.4325
TCN1	0.182475	0.0720037	1.28413	8.32074e-99	1.10264e-100	21.4271
ARG1	0.137331	0.0486511	1.48727	2.93521e-94	3.9489e-96	20.9289
PGD	0.147691	0.0664575	1.31962	9.58452e-89	1.35393e-90	20.2981
AC005392.3	0.087721	0.0223309	1.9851	6.11759e-88	8.76528e-90	20.2182
QPCT	0.127922	0.0556812	1.39291	3.97887e-83	5.96857e-85	19.6371
APMAP	0.149686	0.0712739	1.1892	3.59542e-75	5.8529e-77	18.6538
STOM	0.132674	0.0562164	1.29041	9.00249e-75	1.4776e-76	18.6041
AHSP	0.068333	0.011579	2.2822	1.00002e-73	1.66827e-75	18.4815
CEACAM8	0.161851	0.0701793	1.13746	6.62559e-73	1.11868e-74	18.3616
CRISP3	0.1092	0.0392858	1.43187	3.09729e-70	5.35452e-72	18.0231
NCF4	0.136286	0.0662385	1.15706	2.77432e-66	4.94548e-68	17.5
ACSL1	0.0752709	0.0265635	1.65131	2.09738e-61	4.00025e-63	16.842
CA4	0.0624406	0.0162981	1.93253	3.29807e-60	6.43375e-62	16.6763
TNFAIP6	0.0492302	0.0109952	2.26598	3.73233e-58	7.40642e-60	16.3917
PYGL	0.0977001	0.0445888	1.27614	7.29907e-55	1.50734e-56	15.9011
BCL2A1	0.132484	0.0765769	1.02323	1.50778e-54	3.14418e-56	15.8523
CLC	0.143699	0.0697414	1.06077	3.1496e-54	6.58904e-56	15.8023
ITGAM	0.0933283	0.0424481	1.2936	8.82404e-54	1.85788e-55	15.7411
VNN1	0.0485649	0.0117493	2.11376	8.0885e-53	1.73022e-54	15.6063
CHI3L1	0.0977001	0.0390182	1.26331	1.54274e-51	3.33123e-53	15.4022
CA1	0.0499905	0.00831935	2.17384	1.22793e-49	2.69277e-51	15.1153
CEACAM4	0.0710891	0.0276825	1.47771	2.03384e-49	4.47373e-51	15.0822
MGAM	0.0496103	0.0136466	1.90114	1.64102e-47	3.70902e-49	14.7877
GYG1	0.100741	0.0500864	1.12484	1.05566e-46	2.4428e-48	14.6515
TFF3	0.058639	0.017782	1.67909	1.74873e-46	4.05834e-48	14.6203
FCGR3B	0.0744155	0.0350775	1.29845	4.37311e-43	1.05901e-44	14.0671
FKBP5	0.0593043	0.0240823	1.50513	4.89127e-43	1.19107e-44	14.0603
HBM	0.0418171	0.00790581	2.09515	3.82407e-41	9.67207e-43	13.741
DDIT4	0.0651967	0.0282906	1.36972	7.18577e-41	1.83197e-42	13.6938
CMTM2	0.0579738	0.0241796	1.47236	4.25321e-40	1.1015e-41	13.5627
SLC2A3	0.0603497	0.0245445	1.42888	5.14296e-40	1.33538e-41	13.5474
SLC12A5-AS1	0.0423874	0.011433	1.88315	9.23594e-40	2.41057e-41	13.5061
NCF1C	0.0923779	0.0521297	1.02583	4.67857e-38	1.24942e-39	13.2043
CEBPE	0.0787873	0.0348829	1.1734	5.73883e-38	1.53643e-39	13.1882
C3AR1	0.0675727	0.0315259	1.24596	1.12117e-36	3.0997e-38	12.959
CEACAM1	0.0613001	0.0236931	1.34802	3.12834e-36	8.66997e-38	12.8787
DDIT4-AS1	0.0571184	0.0245202	1.37455	6.16437e-36	1.72085e-37	12.8265
DHRS9	0.0491351	0.0172955	1.52558	3.69981e-35	1.05524e-36	12.684
PPBP	0.0782171	0.0406967	1.13809	6.45399e-35	1.86248e-36	12.6378
ANKRD22	0.0688082	0.03138	1.20534	9.07849e-35	2.62596e-36	12.61
CKAP4	0.0671925	0.0315989	1.20791	1.26161e-34	3.66619e-36	12.5838
CYP4F3	0.0491351	0.0174171	1.49002	1.04008e-33	3.09938e-35	12.4136
MYH9	0.0809732	0.0443698	1.03399	2.17843e-33	6.5356e-35	12.3516
G0S2	0.0764113	0.0410616	1.08297	3.19643e-33	9.63273e-35	12.3203
SAMSN1	0.0645315	0.0324017	1.1879	4.17156e-33	1.26275e-34	12.2991
LILRA5	0.0632009	0.0325233	1.19013	1.10063e-32	3.34647e-34	12.2197
CPNE3	0.0672876	0.0311854	1.14976	7.7755e-32	2.39552e-33	12.056
MS4A4A	0.0479947	0.0207011	1.41165	1.81551e-31	5.67882e-33	11.9863
H3F3BP1	0.0649116	0.0321584	1.17019	4.12589e-31	1.29611e-32	11.9157
CHIT1	0.0377305	0.0119925	1.68491	6.82052e-31	2.15636e-32	11.875
RPL13AP20	0.0507508	0.0219417	1.33779	1.47024e-30	4.69773e-32	11.8078
BASP1	0.0685231	0.0330585	1.10406	2.16895e-30	6.94483e-32	11.7731
VSIG4	0.0227143	0.00440293	2.507	5.56563e-30	1.79706e-31	11.6994
CLEC4D	0.0541722	0.0253229	1.25242	1.09819e-29	3.56804e-31	11.6344
GSN	0.0729899	0.0367073	1.04194	1.08463e-29	3.51668e-31	11.6343
FCAR	0.04885	0.0200443	1.34457	2.29319e-29	7.63575e-31	11.5688
PGLYRP4	0.0228094	0.00440293	2.42182	5.3308e-29	1.80012e-30	11.4996
MXD1	0.0649116	0.0346153	1.08772	6.01039e-29	2.0377e-30	11.4831
USP10	0.0504657	0.0231336	1.27861	9.09144e-29	3.09449e-30	11.4474
NLRX1	0.0496103	0.0223309	1.28482	3.48245e-28	1.20876e-29	11.3276
AC245128.3	0.0424824	0.0162495	1.4379	3.82406e-28	1.33505e-29	11.3192
KBTBD7	0.0372553	0.0128196	1.57127	9.45064e-28	3.32482e-29	11.2389
IRAK3	0.0494203	0.022866	1.25981	2.04576e-27	7.25222e-29	11.1685
ATG12	0.0631059	0.0352721	1.05075	8.35451e-27	3.01787e-28	11.0397
HIST1H2AC	0.0422923	0.0182685	1.3515	5.59037e-26	2.0946e-27	10.8638
TSPAN2	0.0524615	0.024058	1.1666	2.95829e-25	1.12831e-26	10.7071
PIP4P2	0.0470443	0.0222092	1.21605	8.91543e-25	3.46038e-26	10.6026
FPR2	0.041532	0.0191929	1.30734	9.28465e-25	3.61618e-26	10.599
ADGRG3	0.0345942	0.0126493	1.47605	1.04589e-23	4.2072e-25	10.3656
TP53I11	0.0357347	0.0146683	1.39077	6.27996e-23	2.56842e-24	10.1901
GADD45A	0.0383007	0.0155927	1.34018	8.47549e-23	3.47207e-24	10.1602
CXCR4	0.053602	0.0289231	1.03829	2.61671e-22	1.09484e-23	10.0464
CLU	0.0248052	0.00812474	1.76274	4.00766e-22	1.6903e-23	10.0055
BX470102.1	0.048755	0.0264905	1.06706	2.01771e-21	8.67292e-23	9.83939
BCL6	0.0248052	0.00807609	1.72017	3.12287e-21	1.35704e-22	9.79566
2023-03-01	0.0308877	0.0131358	1.43138	4.92303e-21	2.16579e-22	9.74747
CSGALNACT2	0.0434328	0.0221606	1.11856	3.43396e-20	1.54304e-21	9.54394
PHC2	0.0238548	0.00817339	1.68803	5.8604e-20	2.64912e-21	9.48902
NCF1	0.0358297	0.0171982	1.2078	5.62453e-19	2.62196e-20	9.24452
AC018926.2	0.0264208	0.00955995	1.48955	1.39475e-18	6.57687e-20	9.14555
AL161636.2	0.0174872	0.00411102	2.06754	1.44141e-18	6.81628e-20	9.14297
PGS1	0.0337388	0.0154467	1.2481	1.4489e-18	6.86147e-20	9.14057
TRIB1	0.0235697	0.00817339	1.60121	2.30248e-18	1.09812e-19	9.09004
TNFRSF10C	0.0249952	0.00958428	1.51635	2.54229e-18	1.21762e-19	9.07872
MSL1	0.0372553	0.0186334	1.15646	2.56513e-18	1.23028e-19	9.0768
MEGF9	0.0384908	0.0195091	1.12335	4.42261e-18	2.15389e-19	9.01529
WIPI1	0.0325033	0.0148386	1.24671	7.46648e-18	3.69658e-19	8.95577
ARL4A	0.0238548	0.00934102	1.53306	8.19566e-18	4.06861e-19	8.94598
CD163	0.0344991	0.0180496	1.18058	1.01708e-17	5.05597e-19	8.92121
CEACAM3	0.0294621	0.0124304	1.32846	1.15876e-17	5.77587e-19	8.90634
Charlie9	0.0379205	0.0192902	1.10952	2.00113e-17	1.00285e-18	8.84431
PPP2R5A	0.0294621	0.0131115	1.28617	5.00035e-17	2.55298e-18	8.73922
DAAM2	0.0169169	0.00445158	1.94287	9.57408e-17	4.93968e-18	8.66521
QSOX1	0.0290819	0.0132088	1.2456	5.48634e-16	2.90813e-17	8.45871
CXCL1	0.0180574	0.0054246	1.75824	6.54618e-16	3.47433e-17	8.43867
MOCS1	0.0157765	0.00406237	1.95772	9.81507e-16	5.25548e-17	8.39034
MSRA	0.038966	0.0204821	1.02496	9.93575e-16	5.32678e-17	8.38718
DYSF	0.0250903	0.0103384	1.34488	2.24824e-15	1.22499e-16	8.28877
H1F0	0.0368751	0.0179523	1.04869	3.20215e-15	1.76844e-16	8.24426
MAP1LC3A	0.0205284	0.0075166	1.5323	3.25777e-15	1.80135e-16	8.24298
CEACAM21	0.0222391	0.0084653	1.44516	4.81555e-15	2.68214e-16	8.19484
CICP27	0.0276563	0.0133061	1.2262	5.09966e-15	2.84725e-16	8.18744
SIGLEC5	0.0328835	0.01659	1.09874	6.93037e-15	3.88336e-16	8.14956
B4GALT5	0.0346892	0.0171739	1.04771	2.05475e-14	1.16518e-15	8.01498
CXCR1	0.0213838	0.00895181	1.40505	3.00056e-14	1.70757e-15	7.96838
CXCL8	0.0253754	0.0119439	1.25864	4.26064e-14	2.43613e-15	7.92401
LIN7A	0.0266109	0.0119682	1.22051	4.67486e-14	2.67611e-15	7.91206
ST20	0.0296522	0.0149602	1.11817	5.39186e-14	3.09744e-15	7.89372
OLR1	0.0301274	0.0132818	1.13205	7.7295e-14	4.47152e-15	7.84746
AQP9	0.0269911	0.0135737	1.1724	8.54487e-14	4.95794e-15	7.8348
TSPAN18	0.0237597	0.01046	1.28329	1.0302e-13	6.01514e-15	7.81041
PLXNC1	0.0278464	0.0144251	1.1338	1.68144e-13	9.90815e-15	7.74696
ASPH	0.0137807	0.00401372	1.87827	2.05511e-13	1.21653e-14	7.72172
TMEM91	0.0327884	0.0187307	1.00307	3.12471e-13	1.87281e-14	7.66525
C3orf86	0.0150162	0.00488944	1.72397	3.77034e-13	2.26992e-14	7.64135
HIF1A	0.0283216	0.014717	1.10524	3.95448e-13	2.38344e-14	7.63424
MANSC1	0.014541	0.00425698	1.78246	4.15972e-13	2.51553e-14	7.62796
GPR84	0.0215738	0.00848963	1.34156	4.71094e-13	2.86472e-14	7.61052
AC104389.5	0.0148261	0.00406237	1.83642	5.86037e-13	3.57157e-14	7.58218
ALAS2	0.0128303	0.00306502	1.96591	9.28973e-13	5.75531e-14	7.52014
SLC4A1	0.0184376	0.00600842	1.49941	1.21405e-12	7.55414e-14	7.48376
TPST1	0.00988405	0.00211632	2.34893	1.44789e-12	9.06757e-14	7.46119
PRG2	0.0114047	0.0022866	2.39647	2.40942e-12	1.5219e-13	7.3924
PAG1	0.0248052	0.0123817	1.15115	2.51541e-12	1.59222e-13	7.38487
SULT1B1	0.0149211	0.00530298	1.63596	2.58043e-12	1.63512e-13	7.38194
HBG2	0.0111196	0.00231093	2.19028	4.69857e-12	3.01207e-13	7.29994
SORT1	0.0238548	0.0115303	1.15934	7.0275e-12	4.56178e-13	7.24307
ZDHHC19	0.0128303	0.00352721	1.82276	9.26172e-12	6.07438e-13	7.20466
AZIN1	0.029272	0.0159576	1.00445	1.03615e-11	6.80268e-13	7.18839
STX3	0.0276563	0.0146926	1.04127	1.17123e-11	7.7094e-13	7.17128
PFKFB2	0.0150162	0.00540028	1.56644	1.40153e-11	9.25806e-13	7.14665
GP1BB	0.0191028	0.00824637	1.31886	1.9692e-11	1.31933e-12	7.09746
CLEC5A	0.0226193	0.00980321	1.18673	2.03662e-11	1.36725e-12	7.09221
AP000781.2	0.0114997	0.00274879	2.18108	2.11003e-11	1.41936e-12	7.08831
CES1P1	0.0182475	0.008368	1.31536	3.47229e-11	2.36142e-12	7.01637
AC000093.1	0.0191028	0.008368	1.29499	3.89403e-11	2.65086e-12	7.00005
KCNH7	0.0115948	0.00340558	1.84026	4.13364e-11	2.82509e-12	6.99164
CAB39	0.0236647	0.0124304	1.10174	4.78962e-11	3.28952e-12	6.96951
AGFG1	0.0196731	0.00895181	1.25185	4.84231e-11	3.32897e-12	6.96793
ATP6V1C1	0.0209086	0.0107762	1.17402	7.06728e-11	4.90136e-12	6.91316
PADI2	0.0242349	0.0123331	1.07924	7.06741e-11	4.90621e-12	6.91281
PTPN12	0.0232845	0.0120412	1.09271	1.15593e-10	8.12557e-12	6.84078
GYPA	0.00940886	0.00192172	2.13984	1.96715e-10	1.40133e-11	6.76276
ALPL	0.00864855	0.0019947	2.21344	2.29855e-10	1.64502e-11	6.73977
ASAP1	0.0199582	0.00926804	1.1895	2.2897e-10	1.63572e-11	6.73962
SAP30	0.0107394	0.00330828	1.82578	2.29855e-10	1.64513e-11	6.73943
LINC00671	0.0104543	0.00272446	1.90485	2.40505e-10	1.72945e-11	6.73207
ABHD5	0.0235697	0.012406	1.04601	4.2468e-10	3.11668e-11	6.64499
PDLIM7	0.0188177	0.00890316	1.20455	4.25657e-10	3.12672e-11	6.64465
PJA2	0.0230945	0.0123817	1.05248	4.53067e-10	3.34025e-11	6.63477
CREB5	0.0152062	0.00678683	1.37374	4.76521e-10	3.52598e-11	6.6271
CR1	0.0207185	0.0111168	1.10878	5.20269e-10	3.8707e-11	6.61304
ECE1	0.0151112	0.00644628	1.36557	9.05778e-10	6.85457e-11	6.52791
MER54B	0.0246151	0.0121628	1.00889	1.11905e-09	8.52122e-11	6.49476
LRG1	0.0199582	0.009414	1.13885	1.14129e-09	8.72131e-11	6.4914
CPD	0.0199582	0.0106789	1.1116	1.26673e-09	9.7139e-11	6.47519
IFRD1	0.0182475	0.00924372	1.16795	1.66157e-09	1.282e-10	6.43309
MMP25	0.0149211	0.00603274	1.35876	2.09604e-09	1.62909e-10	6.39656
LINC02207	0.0126402	0.00486511	1.5028	2.13849e-09	1.66724e-10	6.39318
SIRT5	0.0186276	0.00929237	1.14648	2.76566e-09	2.17852e-10	6.35184
MIR223	0.0108344	0.00357586	1.66626	3.15496e-09	2.49578e-10	6.33119
AL441883.1	0.0126402	0.00481646	1.49355	3.2189e-09	2.5507e-10	6.32772
FNDC3B	0.0224292	0.0126493	1.00379	3.25025e-09	2.57772e-10	6.32575
ADM	0.0152062	0.00712739	1.26286	6.98255e-09	5.67866e-10	6.20257
ADAMTS2	0.0051321	0.000583814	3.24297	7.33165e-09	5.97244e-10	6.19599
IMPA2	0.0201483	0.0106789	1.04977	8.23959e-09	6.76748e-10	6.17469
Z84721.1	0.00712792	0.00133791	2.26528	1.4041e-08	1.16363e-09	6.08896
B3GNT8	0.0156814	0.0074193	1.20522	1.61343e-08	1.34036e-09	6.06567
KIF1B	0.0135906	0.00578949	1.32997	1.80469e-08	1.50775e-09	6.04674
FLT3	0.00997909	0.00350288	1.62658	2.52865e-08	2.13971e-09	5.99015
BMX	0.00788823	0.00194605	1.98505	2.61329e-08	2.21495e-09	5.9847
DNAJC13	0.0180574	0.00919507	1.09003	2.63494e-08	2.23685e-09	5.98259
JDP2	0.0167269	0.00793014	1.14241	2.83879e-08	2.41372e-09	5.97015
SFXN1	0.0174872	0.00900046	1.1015	2.90156e-08	2.47099e-09	5.96634
VEPH1	0.00921878	0.00272446	1.72965	3.18889e-08	2.72426e-09	5.95068
CA2	0.017012	0.00693279	1.18182	3.22943e-08	2.76107e-09	5.94799
NDUFAF6	0.0175822	0.00914642	1.08665	3.46489e-08	2.96704e-09	5.93634
GLT1D1	0.0174872	0.00909776	1.08671	4.01228e-08	3.45198e-09	5.91142
HLX	0.0167269	0.00822204	1.12377	4.16695e-08	3.59065e-09	5.90491
RNASE1	0.00855351	0.00267581	1.79641	4.19616e-08	3.61864e-09	5.90407
NFIL3	0.0090287	0.00287042	1.7164	4.34873e-08	3.75899e-09	5.89768
HPR	0.00874358	0.00252986	1.77511	4.67845e-08	4.05973e-09	5.88495
ST6GALNAC3	0.0077932	0.00231093	1.90233	5.38494e-08	4.69815e-09	5.86085
AC011462.3	0.014541	0.00690846	1.2068	5.70239e-08	4.99045e-09	5.85036
AREG	0.00655769	0.00158116	2.17596	6.30869e-08	5.54227e-09	5.83349
ZNF770	0.0165368	0.00851395	1.09033	1.1641e-07	1.05479e-08	5.72431
C5orf30	0.00893366	0.0030407	1.65328	1.18796e-07	1.07802e-08	5.72091
CDCA7L	0.0175822	0.00863558	1.05103	1.38028e-07	1.26459e-08	5.6933
SRPK1	0.0139707	0.0064706	1.19853	1.5428e-07	1.41764e-08	5.67385
HBG1	0.0105493	0.00350288	1.55438	1.61531e-07	1.48644e-08	5.66571
DNAH11	0.0126402	0.00527865	1.29086	1.67109e-07	1.54114e-08	5.65953
AC114546.3	0.0154914	0.00783283	1.10989	2.09955e-07	1.95747e-08	5.61822
AC023886.2	0.0132104	0.00586246	1.22404	2.33403e-07	2.19179e-08	5.59863
AC011472.2	0.0162517	0.00887883	1.04308	2.93934e-07	2.77997e-08	5.55716
DRC1	0.00855351	0.00265149	1.63896	3.72494e-07	3.56307e-08	5.5138
CSGALNACT1	0.0119749	0.00508404	1.28353	3.80889e-07	3.65106e-08	5.50935
SMIM1	0.00959894	0.00350288	1.49468	4.23421e-07	4.08154e-08	5.48976
TMEM45A	0.00589242	0.00145953	2.15858	4.25592e-07	4.10534e-08	5.48917
ROPN1L	0.00912374	0.00330828	1.5304	4.45148e-07	4.30895e-08	5.4802
MBOAT2	0.0168219	0.00834367	1.01239	6.33214e-07	6.22736e-08	5.4143
TCN2	0.0113096	0.0053273	1.2766	6.63891e-07	6.53798e-08	5.40577
DUSP13	0.00826839	0.00274879	1.60919	8.10252e-07	8.0393e-08	5.36863
LINC00482	0.0139707	0.00729767	1.08656	1.18042e-06	1.19423e-07	5.29648
KLHL2	0.00807831	0.00287042	1.55592	1.88429e-06	1.95071e-07	5.20613
AC245884.12	0.00788823	0.00274879	1.5619	2.45936e-06	2.57417e-07	5.15432
AC018755.2	0.00921878	0.00369749	1.39412	2.61719e-06	2.75522e-07	5.14149
SIGLEC14	0.0134955	0.00678683	1.07772	2.68399e-06	2.83095e-07	5.13626
GYPB	0.00798327	0.00206767	1.63718	2.70077e-06	2.85228e-07	5.13489
KCNJ15	0.0109295	0.00486511	1.2334	3.07071e-06	3.26363e-07	5.10947
TSPAN16	0.00646265	0.00197037	1.7555	4.40314e-06	4.76271e-07	5.03768
AC124248.1	0.0106444	0.00493809	1.21635	4.83378e-06	5.24478e-07	5.01896
PTX3	0.0148261	0.00737065	1.00232	4.86917e-06	5.29955e-07	5.01686
BLM	0.0123551	0.00595977	1.10996	4.97077e-06	5.42565e-07	5.01238
HBZP1	0.00579738	0.0012406	1.97056	5.27822e-06	5.78382e-07	5.00026
LTR1	0.0112146	0.00501107	1.17709	5.42925e-06	5.96027e-07	4.99426
AC093673.1	0.0102642	0.00484079	1.22672	5.75393e-06	6.3438e-07	4.98225
ACP6	0.0131154	0.00693279	1.04734	6.10296e-06	6.75735e-07	4.96994
ATP9A	0.00456187	0.000948697	2.2544	8.11232e-06	9.14777e-07	4.91122
BCAT1	0.007318	0.00306502	1.50415	8.11232e-06	9.15556e-07	4.91085
CLVS1	0.00532218	0.00153251	1.93866	8.64713e-06	9.78953e-07	4.89781
SNX18	0.0131154	0.00717604	1.02399	9.1998e-06	1.04338e-06	4.88492
CCDC126	0.0123551	0.0064706	1.05302	1.12137e-05	1.28762e-06	4.84325
CPEB4	0.0114047	0.00591111	1.0981	1.19052e-05	1.37183e-06	4.83066
GPR141	0.0100741	0.00467051	1.19306	1.47171e-05	1.72158e-06	4.78521
TMEM92	0.00836343	0.00335693	1.3377	1.81407e-05	2.14648e-06	4.74068
ADGRE3	0.0095039	0.00484079	1.19261	2.13104e-05	2.54159e-06	4.70632
KLF5	0.00931382	0.00406237	1.23199	2.16011e-05	2.58063e-06	4.70315
EREG	0.00503707	0.00145953	1.90564	2.22733e-05	2.66842e-06	4.69656
AC129492.1	0.007318	0.00308935	1.4228	2.27565e-05	2.72937e-06	4.6918
CCDC125	0.00817335	0.00338125	1.33562	2.31223e-05	2.77636e-06	4.68823
AC104986.2	0.0116898	0.00644628	1.03027	2.64786e-05	3.20786e-06	4.65848
THBS1	0.00608249	0.00216498	1.62122	2.75769e-05	3.34833e-06	4.64982
APEX2	0.0090287	0.00425698	1.22354	2.7864e-05	3.38881e-06	4.6472
TMCC2	0.00522714	0.00133791	1.88045	3.16902e-05	3.87334e-06	4.61965
MINDY1	0.00988405	0.00493809	1.13434	3.55365e-05	4.37692e-06	4.59403
PROK2	0.0112146	0.00610572	1.04373	3.60121e-05	4.44277e-06	4.5909
ATP5MF-PTCD1	0.00817335	0.00389209	1.26857	3.8228e-05	4.72385e-06	4.57814
SLC26A6	0.00817335	0.00369749	1.2809	4.06301e-05	5.03161e-06	4.56489
IL18RAP	0.00921878	0.00442725	1.17234	4.32229e-05	5.37597e-06	4.55092
ORM2	0.00551226	0.00189739	1.67082	4.57872e-05	5.72263e-06	4.5379
TMEM52B	0.0105493	0.00484079	1.09439	4.73169e-05	5.92337e-06	4.5304
CSNK1A1L	0.00893366	0.00384344	1.20902	4.8899e-05	6.14445e-06	4.52267
HIP1	0.00693784	0.00299205	1.39331	4.90192e-05	6.16284e-06	4.52215
STXBP5	0.0077932	0.00342991	1.28978	5.44732e-05	6.89251e-06	4.49833
FAM160A2	0.0112146	0.0061787	1.01635	5.46227e-05	6.9151e-06	4.49758
IL18R1	0.00665273	0.00267581	1.43147	5.98895e-05	7.63827e-06	4.47646
CITED4	0.0114997	0.00578949	1.01183	6.01109e-05	7.67055e-06	4.47542
AC018755.4	0.00931382	0.00447591	1.14542	6.13845e-05	7.85784e-06	4.4703
NCOA2	0.00921878	0.00481646	1.13382	6.55204e-05	8.40931e-06	4.45579
PECR	0.0110245	0.00593544	1.01932	6.62775e-05	8.51541e-06	4.45305
MFGE8	0.00589242	0.00233526	1.54247	6.78825e-05	8.72619e-06	4.44796
LTR28B	0.00446683	0.00133791	1.89301	7.1648e-05	9.24879e-06	4.43551
FUT7	0.0103592	0.00569218	1.04494	7.23151e-05	9.36408e-06	4.43261
SPINK2	0.00817335	0.00381912	1.22563	7.66732e-05	9.96452e-06	4.41922
PRSS57	0.0107394	0.00569218	1.01371	0.000102185	1.35756e-05	4.35177
TMEM38A	0.00494203	0.00170279	1.70088	0.000107249	1.42918e-05	4.34068
KIDINS220	0.0104543	0.00581381	1.01252	0.000107788	1.43708e-05	4.33928
GPR27	0.00617753	0.00243256	1.44157	0.000107992	1.44125e-05	4.33873
KDM6A	0.00674777	0.00289474	1.35394	0.000110979	1.48335e-05	4.33238
NUP58	0.00826839	0.00411102	1.17639	0.000112749	1.50852e-05	4.32864
SMIM24	0.00703288	0.0030407	1.30841	0.000122741	1.65295e-05	4.30845
MMGT1	0.00722296	0.00345423	1.25653	0.000144028	1.96384e-05	4.27014
AL391832.2	0.00893366	0.00486511	1.0881	0.000151279	2.07187e-05	4.25813
NTNG2	0.00722296	0.00311367	1.2709	0.00015278	2.09551e-05	4.2556
ACSS3	0.00627257	0.00233526	1.40767	0.000167973	2.31632e-05	4.23313
FOXO3	0.007318	0.00352721	1.22971	0.000174244	2.411e-05	4.2241
HIST1H2BD	0.00684281	0.00318665	1.28188	0.000194335	2.70731e-05	4.1979
KBTBD6	0.00769816	0.00372181	1.18054	0.000199978	2.79399e-05	4.19072
CNRIP1	0.00465691	0.00160549	1.70299	0.000204053	2.8527e-05	4.18614
RAB33B	0.00807831	0.00401372	1.14213	0.000206765	2.89298e-05	4.1828
AL391832.1	0.00817335	0.0043786	1.11111	0.000248024	3.527e-05	4.13751
AC107959.4	0.00446683	0.00141088	1.70907	0.000251897	3.58715e-05	4.13372
RHAG	0.00456187	0.00121628	1.73972	0.000271519	3.88484e-05	4.11531
MAML3	0.00532218	0.00240823	1.52015	0.000306102	4.42084e-05	4.08545
XPO7	0.00684281	0.00328395	1.2208	0.000345755	5.04236e-05	4.05465
SLC37A3	0.00598745	0.00267581	1.33512	0.000362541	5.31154e-05	4.0425
SLCO4C1	0.00627257	0.00260284	1.30572	0.000381508	5.60739e-05	4.02972
ALCAM	0.00589242	0.00257851	1.34039	0.00042365	6.26955e-05	4.00341
CORO2A	0.00741304	0.00362451	1.14087	0.000438533	6.51339e-05	3.99433
FKBP9	0.00408668	0.00128926	1.73278	0.000438824	6.52067e-05	3.99417
PIKFYVE	0.00855351	0.00442725	1.04218	0.00045762	6.81536e-05	3.98354
CYP19A1	0.00275613	0.000486511	2.44426	0.000462439	6.89335e-05	3.9811
F5	0.00864855	0.00491377	1.02116	0.000462439	6.89285e-05	3.98087
NLRP12	0.00855351	0.00484079	1.0231	0.000465692	6.95124e-05	3.97887
TMEM56	0.00399164	0.0011433	1.78107	0.000476239	7.12788e-05	3.97299
REPS2	0.00399164	0.00119195	1.76058	0.000499581	7.5075e-05	3.96061
DEFA5	0.00665273	0.00274879	1.23384	0.000504329	7.58224e-05	3.95813
TMEM185B	0.00693784	0.00335693	1.17654	0.000506169	7.62011e-05	3.95696
BRSK1	0.00665273	0.00311367	1.21467	0.000520349	7.8476e-05	3.94992
HAL	0.00722296	0.00372181	1.12737	0.000590502	8.97312e-05	3.91769
OLAH	0.00275613	0.000510837	2.36819	0.000632459	9.68301e-05	3.89948
BTNL8	0.00408668	0.00128926	1.69169	0.000646706	9.94029e-05	3.893
RNF38	0.00693784	0.00352721	1.14683	0.000658158	0.000101384	3.88813
HMGCR	0.00608249	0.00308935	1.21975	0.000776298	0.000121254	3.84445
SPECC1L-ADORA2A	0.00836343	0.00464618	1.00407	0.000790165	0.000123579	3.83973
TRPM2	0.00532218	0.0022866	1.34322	0.000812728	0.0001276	3.8319
AC018755.5	0.00646265	0.00340558	1.16054	0.000874662	0.000138266	3.81209
NEO1	0.00608249	0.00272446	1.21987	0.000971389	0.000155059	3.78363

## Sheet: Neutrophil_S100
marker genes of Neutrophil_S100
gene	pct1	pct2	log2FC	q	p	score
L1MB5	0.991532	0.780872	3.24995	0	0	101.608
S100A8	1	0.973454	3.03544	0	0	94.9175
LTF	0.900374	0.195207	3.92838	0	0	94.2114
S100A9	1	0.994267	2.17246	0	0	88.055
LCN2	0.905106	0.239982	3.48193	0	0	85.9084
PGLYRP1	0.875716	0.216629	3.29996	0	0	80.6096
CAMP	0.868493	0.2802	3.64147	0	0	73.5191
S100A12	0.93599	0.543368	2.60383	0	0	65.4944
MMP8	0.712578	0.137727	3.35002	0	0	62.9978
RETN	0.822914	0.311891	2.65768	0	0	59.1832
ALOX5AP	0.754421	0.29446	2.21201	0	0	51.3038
DEFA1	0.987796	0.486769	2.5967	0	0	48.1471
DEFA3	0.987298	0.533119	2.28812	0	0	47.566
HP	0.547447	0.109816	2.92742	0	0	46.6733
DEFA1B	0.986301	0.580645	2.22893	0	0	46.2133
GCA	0.636613	0.221564	2.24838	0	0	45.103
S100P	0.530511	0.141318	2.42055	0	0	40.4161
ANXA3	0.507347	0.122459	2.45024	4.67363e-304	7.54521e-307	39.5513
TCN1	0.394521	0.0692204	2.93086	9.85893e-263	1.85692e-265	36.7936
PLBD1	0.51731	0.191448	2.04726	8.00809e-257	1.56219e-259	36.0048
ACTB	0.8132	0.624874	1.16278	1.72746e-230	3.71847e-233	33.7345
MMP9	0.395766	0.0945481	2.61425	2.33018e-223	5.48609e-226	33.5947
RGL4	0.438107	0.1208	2.22571	1.64539e-222	3.98454e-225	33.3372
TSPO	0.646326	0.368217	1.46378	2.90003e-224	6.43757e-227	33.304
CD177	0.329016	0.0669523	2.66049	1.86745e-189	5.52724e-192	30.7394
PADI4	0.303362	0.0637811	2.63522	1.22e-177	4.67778e-180	29.6939
CRISP3	0.262267	0.0359333	3.18403	1.3205e-175	5.32962e-178	29.6165
ANXA1	0.639352	0.396568	1.28482	1.02458e-178	3.79067e-181	29.4967
CDA	0.403736	0.142998	1.93484	1.36126e-175	5.5857e-178	29.3452
CYSTM1	0.383562	0.11599	2.06273	2.81136e-175	1.1725e-177	29.3268
ARG1	0.278954	0.0488281	2.76994	2.12211e-166	9.42144e-169	28.6835
VIM	0.560648	0.335959	1.28726	9.13988e-151	4.7341e-153	26.9805
CEACAM8	0.290162	0.0718876	2.24369	5.05942e-139	2.82478e-141	25.9817
MNDA	0.566625	0.349861	1.22431	3.08301e-140	1.70057e-142	25.9722
MCEMP1	0.297883	0.092994	2.00447	6.59629e-128	3.99345e-130	24.8516
ORM1	0.210461	0.0374664	2.75556	2.08574e-121	1.33288e-123	24.2777
MSRB1	0.330511	0.126722	1.74164	1.38863e-120	9.15419e-123	24.0667
ACTG1	0.557659	0.376827	1.10655	1.56955e-119	1.0558e-121	23.8976
CHI3L1	0.208468	0.0376974	2.70789	4.64122e-117	3.24692e-119	23.8061
OLFM4	0.247073	0.0613029	2.37068	3.09473e-117	2.1442e-119	23.7953
APMAP	0.257285	0.0729167	2.09816	7.3074e-115	5.2596e-117	23.5008
Tigger7	0.235367	0.0793641	2.14199	1.66765e-107	1.3798e-109	22.7192
CD63	0.510087	0.314957	1.13179	4.52053e-105	3.80107e-107	22.3439
HBB	0.476712	0.212702	1.40925	1.75867e-89	1.66805e-91	20.5561
BPI	0.316065	0.117566	1.51948	8.22261e-88	8.02017e-90	20.3792
SVIP	0.289166	0.129704	1.53598	1.90395e-87	1.86988e-89	20.3604
CD24	0.227148	0.0665953	1.90356	2.32477e-87	2.29881e-89	20.3593
FOXP1	0.401743	0.229713	1.19648	2.57683e-87	2.56539e-89	20.3168
AL034397.3	0.249315	0.0899698	1.73071	5.14264e-87	5.18899e-89	20.3132
HMGB2	0.361395	0.191721	1.30046	3.93395e-87	3.94295e-89	20.3019
CEACAM1	0.146202	0.0216734	2.89157	4.48569e-86	4.61664e-88	20.2774
STOM	0.209714	0.0601689	2.0011	1.56858e-86	1.60382e-88	20.2719
HBA2	0.459278	0.209593	1.34534	5.85021e-86	6.06036e-88	20.1324
CLC	0.217435	0.0736307	2.03825	4.88287e-85	5.09112e-87	20.1073
RAB31	0.286924	0.125756	1.49854	1.84948e-83	1.97812e-85	19.8662
TXN	0.388045	0.220136	1.18582	2.6121e-83	2.81136e-85	19.8291
RAB27A	0.225156	0.0815482	1.77128	8.9892e-81	9.76083e-83	19.555
PYGL	0.174595	0.0453629	2.1689	7.57629e-79	8.51097e-81	19.3338
AC005392.3	0.145704	0.0263777	2.6135	1.35709e-77	1.57929e-79	19.1972
LTA4H	0.25878	0.120254	1.49672	3.43887e-76	4.11757e-78	18.9607
IL1R2	0.203487	0.0614919	1.92276	5.36999e-75	6.57432e-77	18.821
EMB	0.195766	0.0617019	1.84702	6.74539e-73	8.53043e-75	18.5421
HBA1	0.403238	0.1787	1.27965	5.7962e-73	7.29106e-75	18.5046
TALDO1	0.396015	0.249895	1.0746	1.42478e-72	1.8114e-74	18.4666
CAP1	0.296638	0.155305	1.30075	1.89822e-71	2.42608e-73	18.3311
RTN3	0.233126	0.101016	1.52735	3.22495e-69	4.23023e-71	18.0449
SNX3	0.296638	0.156229	1.26621	3.65008e-68	4.83698e-70	17.891
RFLNB	0.145704	0.0337702	2.26142	1.35417e-67	1.83094e-69	17.8561
ARPC5	0.367372	0.22965	1.07197	1.10323e-67	1.47682e-69	17.819
TFF3	0.113574	0.0187332	2.85151	5.0542e-64	7.20766e-66	17.3936
CTSD	0.318057	0.181389	1.14166	2.94168e-62	4.31377e-64	17.0714
NCF4	0.191283	0.0711736	1.66073	5.39863e-62	7.95304e-64	17.0537
CA4	0.110834	0.0185232	2.73191	2.94232e-61	4.3543e-63	16.9924
GYG1	0.160897	0.0519363	1.88038	4.62633e-61	6.87756e-63	16.9322
ANKRD22	0.127771	0.031523	2.26644	3.54872e-59	5.4188e-61	16.6775
CPNE3	0.128518	0.030956	2.22431	3.18854e-58	4.99751e-60	16.5337
GSN	0.137235	0.0362483	2.07786	3.13818e-58	4.89747e-60	16.5279
ALOX5	0.164633	0.0597488	1.76703	8.60081e-58	1.35961e-59	16.4571
CKAP4	0.12528	0.031565	2.23318	1.51508e-57	2.4256e-59	16.4364
QPCT	0.168867	0.062101	1.71288	6.49787e-57	1.04466e-58	16.3241
PRR9	0.114321	0.0259997	2.5716	1.86795e-56	3.02822e-58	16.2948
ITGAM	0.14396	0.0451319	1.88597	2.13393e-54	3.53118e-56	15.9545
PGD	0.182316	0.0746388	1.55012	2.75589e-54	4.57894e-56	15.9266
CEBPE	0.134247	0.0362063	2.00392	1.05177e-53	1.76876e-55	15.8506
OLR1	0.0861768	0.0108577	3.12248	3.17842e-53	5.36649e-55	15.8141
UGCG	0.117808	0.0285408	2.19024	8.54295e-52	1.48263e-53	15.566
CYBB	0.169365	0.0701655	1.57476	1.7444e-51	3.03915e-53	15.5023
PLSCR1	0.185554	0.0823883	1.44154	9.03904e-50	1.62345e-51	15.2304
SLC12A5-AS1	0.082939	0.0122438	2.88678	1.62961e-47	2.99263e-49	14.9111
BASP1	0.119303	0.0336232	1.98415	1.90172e-47	3.50512e-49	14.8755
METTL9	0.202242	0.103831	1.26608	3.46958e-45	6.65163e-47	14.4922
L1PA17	0.210212	0.112651	1.22039	2.63113e-44	5.0973e-46	14.3463
CYP4F3	0.0881694	0.0184602	2.37666	6.2141e-42	1.22476e-43	13.9739
LDHA	0.188792	0.0955561	1.25805	1.45013e-41	2.86787e-43	13.8876
FCAR	0.0881694	0.0206653	2.2382	7.58528e-40	1.52563e-41	13.6113
P2RY13	0.124782	0.046665	1.65295	6.65008e-40	1.33306e-41	13.6101
TSPAN2	0.0948941	0.0243616	2.08275	2.18597e-39	4.45546e-41	13.5262
H3F3BP1	0.105355	0.0332241	1.92609	2.23686e-39	4.57423e-41	13.5236
L1M4b	0.146949	0.0687794	1.41871	3.63994e-38	7.5169e-40	13.3009
ADSS	0.0916563	0.0261047	2.04051	6.02248e-38	1.25586e-39	13.2723
CCPG1	0.114321	0.0421497	1.69587	7.32768e-38	1.53297e-39	13.2504
FGR	0.200747	0.114499	1.11756	3.74375e-37	7.95792e-39	13.1125
DHRS9	0.0811955	0.0189432	2.2263	1.49501e-36	3.24827e-38	13.0208
ANP32A	0.174844	0.0913138	1.21673	1.21901e-36	2.63218e-38	13.0205
CNN2	0.152428	0.0759619	1.28449	1.07405e-34	2.39865e-36	12.6643
CCND3	0.147696	0.0714886	1.3061	3.12302e-34	7.03761e-36	12.5777
AC011558.1	0.140473	0.0675193	1.33045	1.33271e-33	3.06596e-35	12.4588
BST1	0.136986	0.0637181	1.32612	3.46987e-32	8.28604e-34	12.1863
GPR84	0.0542964	0.00751848	2.93517	1.70144e-31	4.16605e-33	12.0728
AC245128.3	0.0719801	0.0173471	2.17928	1.78128e-31	4.38549e-33	12.0584
CHIT1	0.0662516	0.0131048	2.38272	2.22296e-31	5.48786e-33	12.0416
SLPI	0.198007	0.0964592	1.06484	2.99435e-31	7.4325e-33	11.9959
SUSD3	0.0824408	0.0260627	1.888	6.75679e-31	1.69079e-32	11.9411
SORL1	0.111582	0.046812	1.48432	1.04014e-30	2.61679e-32	11.8979
CDKN2D	0.104359	0.0423387	1.53741	3.2784e-30	8.31398e-32	11.7998
VSTM1	0.101868	0.0391255	1.5608	8.42675e-30	2.16536e-31	11.7167
SERPINB10	0.0657534	0.0145539	2.25603	1.37685e-29	3.56577e-31	11.6821
HSPA1A	0.0861768	0.030515	1.73814	1.81822e-29	4.7333e-31	11.6522
MYH9	0.111582	0.046791	1.432	3.79071e-29	1.00212e-30	11.5818
SLC2A3	0.082939	0.0275328	1.78348	6.65957e-29	1.77845e-30	11.5365
FOLR3	0.113574	0.0484921	1.4143	8.49205e-29	2.27925e-30	11.5094
PCMT1	0.156164	0.0867776	1.11897	1.15029e-28	3.0951e-30	11.4801
COL17A1	0.0809465	0.0232065	1.84403	1.26947e-28	3.4243e-30	11.4778
PTX3	0.0460772	0.00575437	3.11842	2.35298e-28	6.36284e-30	11.4388
MGAM	0.067746	0.0170321	2.06022	1.61616e-27	4.44646e-29	11.2524
TKT	0.171108	0.0994414	1.01954	4.20576e-27	1.16559e-28	11.1546
C5AR1	0.108095	0.0513903	1.37291	1.40572e-26	3.92422e-28	11.0492
B4GALT5	0.0647572	0.0170321	2.03901	3.80892e-26	1.07099e-27	10.9626
KBTBD7	0.0597758	0.0142599	2.17407	8.57012e-26	2.44432e-27	10.8877
PLP2	0.142715	0.0793221	1.10514	9.67713e-26	2.76657e-27	10.8657
CLEC4D	0.0784558	0.0272177	1.70242	1.65404e-25	4.76207e-27	10.8208
BCL2A1	0.145953	0.0830813	1.08146	2.13267e-25	6.15441e-27	10.7912
VNN1	0.0612702	0.015709	2.09194	3.1295e-25	9.0521e-27	10.7648
PIP4P2	0.0729763	0.0234165	1.77032	5.73708e-25	1.66717e-26	10.7035
C3AR1	0.0871731	0.0347992	1.52127	1.53931e-24	4.51458e-26	10.6072
ADGRG3	0.0572852	0.0137349	2.10504	5.03095e-24	1.49243e-25	10.4973
LBR	0.0846824	0.0337702	1.52409	6.06655e-24	1.80372e-25	10.4748
HK3	0.0580324	0.0164441	2.01289	1.75171e-23	5.29072e-25	10.3755
FCGR3B	0.0931507	0.0388735	1.4113	1.69608e-23	5.11129e-25	10.3724
MXD1	0.0876712	0.0368364	1.45392	2.57639e-23	7.79885e-25	10.3323
PRICKLE3	0.13325	0.0751218	1.07975	3.821e-23	1.16691e-24	10.2901
MADE2	0.071731	0.0263987	1.66496	7.09708e-23	2.18173e-24	10.2339
TP53I11	0.056538	0.015793	2.01009	1.10394e-22	3.40852e-24	10.1926
IQGAP1	0.140224	0.0835643	1.02125	2.07868e-22	6.46004e-24	10.1213
ACTN1	0.0789539	0.0300949	1.51933	5.23253e-22	1.64375e-23	10.0311
FLOT1	0.107098	0.0546035	1.1965	1.55876e-21	4.9596e-23	9.91799
BRI3	0.116314	0.0638021	1.12428	1.96339e-21	6.26025e-23	9.89411
MEGF9	0.0607721	0.0202243	1.75148	9.90436e-21	3.20463e-22	9.73117
TUBA4A	0.116065	0.0650202	1.08913	2.33985e-20	7.7124e-22	9.63585
RGCC	0.102366	0.0488491	1.21198	2.95489e-20	9.75953e-22	9.61147
ARSG	0.0562889	0.0184182	1.82873	3.28753e-20	1.08803e-21	9.60526
HMGN2	0.108344	0.0557376	1.14806	3.80407e-20	1.2641e-21	9.58427
WIPI1	0.0523039	0.015583	1.92973	5.21281e-20	1.74275e-21	9.55638
CEACAM3	0.0498132	0.0130418	2.01591	8.2072e-20	2.76591e-21	9.50767
SIGLEC5	0.0540473	0.0170321	1.85195	1.15971e-19	3.91615e-21	9.47033
MSRA	0.060523	0.0211904	1.69231	1.19127e-19	4.03074e-21	9.46602
FLOT2	0.119801	0.0680234	1.04563	1.23481e-19	4.18637e-21	9.45784
LTB4R	0.0620174	0.0223454	1.66078	1.39337e-19	4.73328e-21	9.44888
GPI	0.0916563	0.0438928	1.24239	2.59731e-19	8.85803e-21	9.37908
FAR2	0.0607721	0.0215894	1.67449	2.77046e-19	9.4672e-21	9.37504
DNAJC25-GNG10	0.0899128	0.0435148	1.2399	4.78058e-19	1.64648e-20	9.31276
GADD45A	0.0557908	0.0172211	1.77786	7.5745e-19	2.62911e-20	9.26534
GNG10	0.0901619	0.0439768	1.22666	8.65612e-19	3.02202e-20	9.24715
GPR160	0.0523039	0.016297	1.80374	4.25263e-18	1.51614e-19	9.0743
ADD3	0.0839352	0.0421707	1.24954	6.49772e-18	2.33404e-19	9.02394
AP3S1	0.082939	0.0398395	1.25147	7.37995e-18	2.65591e-19	9.0091
ACSL1	0.0752179	0.0332241	1.34212	1.15099e-17	4.18866e-19	8.9589
CSGALNACT2	0.0610212	0.0235845	1.5428	1.65888e-17	6.09274e-19	8.9181
BCL2L15	0.0405978	0.0093666	2.17891	1.72793e-17	6.36959e-19	8.91659
RAE1	0.079203	0.0385165	1.27095	2.09176e-17	7.72486e-19	8.89024
CEACAM4	0.0749689	0.0332871	1.32799	2.20556e-17	8.17478e-19	8.88379
AC018926.2	0.0418431	0.0105637	2.05586	3.5617e-17	1.3321e-18	8.83255
PAG1	0.0438356	0.0124748	1.96734	4.15068e-17	1.56076e-18	8.81456
LTR15	0.0518057	0.0189852	1.67576	7.42485e-17	2.81691e-18	8.74589
AL137127.1	0.0580324	0.0233115	1.55169	8.31783e-17	3.16129e-18	8.73221
TSPAN18	0.0403487	0.0108787	2.06066	8.90411e-17	3.39609e-18	8.72642
UBR4	0.0595268	0.0244876	1.51705	9.80517e-17	3.74636e-18	8.71254
YWHAH	0.0684932	0.0304519	1.36724	1.60518e-16	6.17627e-18	8.65393
GGTA1P	0.0515567	0.0186912	1.66162	2.77178e-16	1.07209e-17	8.59178
ABCA13	0.0368618	0.00848454	2.15902	8.07979e-16	3.19039e-17	8.46589
FAM177A1	0.0684932	0.0323211	1.30915	8.38818e-16	3.31781e-17	8.45764
IRAK3	0.0615193	0.0254746	1.42543	8.89e-16	3.53423e-17	8.45049
FBXW2	0.0809465	0.0423387	1.15924	1.88669e-15	7.58939e-17	8.35899
TMEM52B	0.0273973	0.00420027	2.80843	2.02951e-15	8.17757e-17	8.35741
SKAP2	0.0709838	0.0355763	1.25198	2.15954e-15	8.71601e-17	8.34299
CXCR4	0.0667497	0.031187	1.305	3.17671e-15	1.28855e-16	8.29627
CXCL1	0.0308842	0.00606939	2.44037	4.37441e-15	1.79202e-16	8.26154
NSUN5	0.0560399	0.0221354	1.47823	4.66579e-15	1.9208e-16	8.24857
SPINT2	0.0597758	0.0265667	1.39371	5.00015e-15	2.06854e-16	8.23969
G6PD	0.0575342	0.0247396	1.427	5.16874e-15	2.14524e-16	8.23538
STX3	0.0440847	0.015079	1.72803	7.43123e-15	3.10926e-16	8.19155
DYSF	0.0388543	0.0111937	1.91485	1.28696e-14	5.41068e-16	8.12465
UNC5A	0.0393524	0.0121808	1.86405	1.5796e-14	6.67286e-16	8.09882
HIST1H2AC	0.0515567	0.0207703	1.50989	2.59574e-14	1.1175e-15	8.03376
LIN7A	0.0408468	0.0127688	1.76153	7.90679e-14	3.4678e-15	7.89282
AC011479.4	0.0537983	0.0236895	1.40773	9.79598e-14	4.30954e-15	7.86454
PIK3AP1	0.0575342	0.0258317	1.3484	1.02186e-13	4.50921e-15	7.85842
GBA	0.0515567	0.0212534	1.44721	1.07299e-13	4.74927e-15	7.85217
USP10	0.0572852	0.0262937	1.33828	1.08927e-13	4.836e-15	7.84959
STAT3	0.0577833	0.0256846	1.33983	1.2627e-13	5.62297e-15	7.83037
TNFAIP6	0.0460772	0.0164861	1.58747	1.38147e-13	6.16115e-15	7.81955
IVNS1ABP	0.0587796	0.0286038	1.29646	1.5639e-13	6.98528e-15	7.80287
TNFRSF10C	0.0361146	0.0107527	1.87222	2.46078e-13	1.10905e-14	7.74568
SLC16A3	0.0787049	0.0439138	1.05931	3.39438e-13	1.53895e-14	7.70072
GCLM	0.0326276	0.00896757	2.02016	3.6522e-13	1.6583e-14	7.69454
INHBA	0.0298879	0.00695144	2.18961	4.44532e-13	2.02142e-14	7.66944
PADI2	0.0388543	0.0127268	1.73481	4.94439e-13	2.25501e-14	7.65357
SLC40A1	0.0503113	0.0213374	1.40264	1.20623e-12	5.56619e-14	7.53438
CPNE2	0.0346202	0.0110257	1.83905	1.33603e-12	6.17415e-14	7.52239
TMEM71	0.0503113	0.0230595	1.37724	1.35537e-12	6.27266e-14	7.51886
G0S2	0.0779577	0.0457619	1.04188	1.83325e-12	8.54598e-14	7.4769
ANXA4	0.0684932	0.0374874	1.11231	1.98857e-12	9.29676e-14	7.46585
MAP1LC3A	0.0318804	0.00833753	1.97683	2.12097e-12	9.97281e-14	7.45893
OSCAR	0.0724782	0.0409946	1.0584	3.21666e-12	1.51897e-13	7.40023
AZIN1	0.0423412	0.0166751	1.53573	3.32918e-12	1.57658e-13	7.3967
GRK6	0.0450809	0.0190482	1.4538	3.92964e-12	1.87151e-13	7.37345
ACP6	0.0266501	0.00663642	2.21653	4.67415e-12	2.23552e-13	7.35219
OR6N1	0.0196762	0.00252016	3.05784	5.20025e-12	2.50113e-13	7.33913
CXCR1	0.0321295	0.00974462	1.88439	5.17099e-12	2.48358e-13	7.3367
VCL	0.0503113	0.0228285	1.3383	5.39251e-12	2.59723e-13	7.32883
MSL1	0.0478207	0.0202873	1.39041	7.27139e-12	3.52662e-13	7.28746
ABHD5	0.0363636	0.0128528	1.6781	8.35569e-12	4.08623e-13	7.26845
CEACAM21	0.0321295	0.00951361	1.86624	8.77037e-12	4.29492e-13	7.2621
LASP1	0.0557908	0.0274068	1.2339	9.41243e-12	4.62834e-13	7.25012
BAZ1A	0.0759651	0.0444598	1.00443	1.12092e-11	5.55708e-13	7.22448
LINC02009	0.0171856	0.00142809	3.59475	1.25884e-11	6.2832e-13	7.2145
HERVK3-int	0.0224159	0.00514533	2.50198	1.67732e-11	8.49603e-13	7.17093
ZFYVE16	0.0306351	0.00907258	1.88658	1.67401e-11	8.46803e-13	7.16899
PFKFB3	0.0291407	0.00825353	1.96398	1.72172e-11	8.73251e-13	7.16504
OTULINL	0.0612702	0.032006	1.13503	1.81957e-11	9.24107e-13	7.15481
FAM107B	0.0689913	0.0372564	1.05313	2.18719e-11	1.11669e-12	7.12826
SYNE1	0.0268991	0.00714046	2.07682	2.47611e-11	1.26753e-12	7.1138
NQO2	0.0694894	0.0384535	1.04047	2.5612e-11	1.31626e-12	7.10546
ERO1A	0.0450809	0.0196783	1.38524	2.7526e-11	1.42018e-12	7.09588
SAMSN1	0.0662516	0.0366473	1.05676	4.04981e-11	2.12488e-12	7.03866
AC006441.3	0.0498132	0.0235845	1.2796	4.25389e-11	2.23482e-12	7.03221
MAPK14	0.0371108	0.0140709	1.57397	4.75069e-11	2.5118e-12	7.01655
LPCAT2	0.0433375	0.0183132	1.40713	4.81342e-11	2.54821e-12	7.01397
TP53I3	0.0321295	0.0111727	1.74361	4.93442e-11	2.6189e-12	7.01131
PNPLA2	0.0500623	0.0242356	1.26335	5.12394e-11	2.72293e-12	7.00438
VASP	0.0655044	0.0385795	1.04383	6.69742e-11	3.59514e-12	6.96469
NLRX1	0.0537983	0.0257056	1.21053	7.38064e-11	3.97679e-12	6.95045
MBOAT2	0.0291407	0.00846354	1.83246	1.61101e-10	8.8971e-12	6.83656
ABTB1	0.0508095	0.0250966	1.20149	2.45084e-10	1.37495e-11	6.77213
GNAI3	0.0655044	0.0391045	1.01043	2.45664e-10	1.38151e-11	6.77117
TRIB1	0.0293898	0.00978663	1.77591	2.64501e-10	1.49278e-11	6.76168
ADAM8	0.0391034	0.0169481	1.43012	2.87264e-10	1.62318e-11	6.74862
DNAAF4-CCPG1	0.0470735	0.0227025	1.23815	4.08373e-10	2.33497e-11	6.69466
RPS6KA2	0.0211706	0.00508233	2.29839	4.59744e-10	2.63798e-11	6.67953
MMP25	0.0246575	0.00642641	2.0179	4.92899e-10	2.84148e-11	6.66738
PTBP3	0.0303861	0.0113617	1.66302	5.78516e-10	3.3545e-11	6.64234
RNF24	0.0478207	0.0225974	1.22221	5.97292e-10	3.4674e-11	6.6361
PSTPIP2	0.0371108	0.0145749	1.44965	6.87231e-10	4.02649e-11	6.61428
PFKFB2	0.0236613	0.00598538	2.04233	1.08318e-09	6.41191e-11	6.54605
PPP1R12A	0.060523	0.0354293	1.02213	1.11066e-09	6.58205e-11	6.54012
LRG1	0.0298879	0.0100176	1.6756	1.12011e-09	6.64563e-11	6.53983
EIF4G3	0.0470735	0.0239205	1.19921	1.14703e-09	6.81305e-11	6.53523
CICP27	0.0351183	0.0146379	1.46743	1.27175e-09	7.57952e-11	6.51974
TPM1	0.0256538	0.00846354	1.83595	1.35784e-09	8.11088e-11	6.51043
AKTIP	0.0505604	0.0262937	1.14403	1.4717e-09	8.8405e-11	6.49576
GNAQ	0.0408468	0.0187962	1.3069	1.6781e-09	1.01142e-10	6.47563
RAB13	0.0391034	0.0164441	1.36852	1.81177e-09	1.09564e-10	6.46349
MAFG	0.0343711	0.0139449	1.47722	1.81751e-09	1.10034e-10	6.46316
BCL6	0.0291407	0.00999664	1.67128	2.05658e-09	1.24922e-10	6.4442
AMPD3	0.0281445	0.0093456	1.69096	2.76222e-09	1.69271e-10	6.39758
NLRC4	0.0271482	0.00917759	1.73172	2.9116e-09	1.78817e-10	6.38942
HLX	0.0261519	0.00858955	1.79078	2.97258e-09	1.82762e-10	6.3863
TMEM92	0.0181818	0.00321321	2.46929	3.64277e-09	2.25192e-10	6.35503
IKZF1	0.0455791	0.0230175	1.18394	3.72051e-09	2.30248e-10	6.3493
IRF2BP2	0.0577833	0.031943	1.02178	3.77455e-09	2.34101e-10	6.34632
VEPH1	0.0166874	0.00298219	2.58134	6.49832e-09	4.08713e-10	6.2626
SIGLEC14	0.0231631	0.00688844	1.90624	6.55525e-09	4.12735e-10	6.25978
LINC00671	0.0171856	0.00321321	2.48824	7.45598e-09	4.70952e-10	6.24005
DUSP13	0.0164384	0.00281418	2.55993	1.03759e-08	6.61665e-10	6.18624
PRAM1	0.0505604	0.0280998	1.06884	1.08425e-08	6.92879e-10	6.17641
FPR2	0.0428394	0.0221354	1.17742	1.24029e-08	7.9343e-10	6.15503
SUN2	0.0428394	0.0226394	1.17225	1.33256e-08	8.5515e-10	6.14314
SFXN1	0.0266501	0.0093876	1.66269	1.41282e-08	9.09505e-10	6.13408
PGLYRP4	0.0241594	0.00680444	1.82209	1.43581e-08	9.25272e-10	6.13137
EHD1	0.0405978	0.0200563	1.21944	1.59296e-08	1.02869e-09	6.11356
DAAM2	0.0219178	0.00573337	1.95504	1.7182e-08	1.1165e-09	6.10154
MFSD14B	0.0313823	0.0127898	1.44968	1.77487e-08	1.15571e-09	6.09519
STBD1	0.0216687	0.00598538	1.93052	1.98625e-08	1.29735e-09	6.07738
MOCS1	0.0209215	0.00522933	2.01869	2.05759e-08	1.34811e-09	6.07128
PLXNC1	0.0356164	0.015604	1.32567	2.0832e-08	1.36768e-09	6.06777
KIAA1109	0.0196762	0.00541835	2.06185	2.19656e-08	1.44507e-09	6.06042
PPP2R5A	0.0343711	0.014932	1.34519	2.53258e-08	1.68487e-09	6.03407
CMTM2	0.0530511	0.0292129	1.01857	2.63809e-08	1.76038e-09	6.02639
FAM47E-STBD1	0.0204234	0.00537634	1.99724	2.74285e-08	1.83767e-09	6.02105
ENPP4	0.0179328	0.00438928	2.21928	2.79821e-08	1.87852e-09	6.01809
IL17RA	0.0505604	0.0278268	1.0329	3.08804e-08	2.08763e-09	5.99868
NAPRT	0.0450809	0.0245296	1.10206	3.34974e-08	2.27357e-09	5.98495
MCU	0.0251557	0.00852655	1.66899	3.94655e-08	2.69723e-09	5.95767
HPR	0.0154421	0.00281418	2.50106	4.36097e-08	2.99219e-09	5.94198
AL021707.5	0.0410959	0.0219464	1.15346	4.34619e-08	2.97912e-09	5.94069
RP2	0.0259029	0.0101857	1.5938	4.48747e-08	3.082e-09	5.93588
RBM38	0.0249066	0.00890457	1.64145	5.28419e-08	3.65052e-09	5.90779
AC009506.1	0.01868	0.00499832	2.05097	6.88058e-08	4.81353e-09	5.86251
SORT1	0.0308842	0.0126218	1.39661	7.08924e-08	4.96905e-09	5.85599
CLEC5A	0.0293898	0.0109837	1.459	8.14797e-08	5.72211e-09	5.8324
MANSC1	0.0191781	0.00527134	2.00029	8.30111e-08	5.84641e-09	5.82989
MOSPD3	0.0273973	0.0115297	1.49541	8.30111e-08	5.84461e-09	5.82926
AC008771.1	0.0174346	0.00411626	2.14844	1.06751e-07	7.56866e-09	5.78652
AC011472.2	0.0251557	0.00913558	1.57517	1.29033e-07	9.20054e-09	5.75254
QSOX1	0.0333748	0.015016	1.29382	1.31644e-07	9.41328e-09	5.74827
SPSB2	0.0428394	0.0234585	1.08214	1.37841e-07	9.86567e-09	5.74004
LRP10	0.0428394	0.0225554	1.08697	1.3842e-07	9.91644e-09	5.73909
ATP11A	0.0353674	0.0187542	1.21557	1.41234e-07	1.0137e-08	5.73577
PRKAA1	0.0318804	0.0142179	1.31624	1.49461e-07	1.07576e-08	5.72555
PGS1	0.0371108	0.0176621	1.19699	1.53044e-07	1.10258e-08	5.72116
CYFIP2	0.0303861	0.0139029	1.34249	1.60595e-07	1.16023e-08	5.71277
H1F0	0.0408468	0.0202033	1.12701	1.61873e-07	1.17055e-08	5.71082
ITPRIP	0.0196762	0.00604839	1.85895	1.80701e-07	1.31034e-08	5.69268
VAMP3	0.0475716	0.0271337	1.00019	1.83476e-07	1.3317e-08	5.68863
RASSF2	0.0391034	0.0204973	1.13162	1.84502e-07	1.34039e-08	5.68773
CITED4	0.0201743	0.00583837	1.83738	2.05075e-07	1.49399e-08	5.66995
AC079328.2	0.0194271	0.0062164	1.84307	2.27781e-07	1.67013e-08	5.65092
ZDHHC3	0.0318804	0.015184	1.26869	2.8275e-07	2.08458e-08	5.61161
PTTG1	0.0383562	0.0210013	1.13359	2.83529e-07	2.09223e-08	5.61093
RBL2	0.0438356	0.0245086	1.03811	3.13619e-07	2.32061e-08	5.59267
Charlie9	0.0410959	0.0215684	1.07796	3.36244e-07	2.4948e-08	5.57999
LTR1	0.0184309	0.00525034	1.90478	3.49572e-07	2.59604e-08	5.57419
LPGAT1	0.0241594	0.00915659	1.54313	3.50134e-07	2.60257e-08	5.57326
ST20	0.034122	0.0165911	1.2144	3.7798e-07	2.81972e-08	5.55884
CSGALNACT1	0.01868	0.00546035	1.87524	3.83352e-07	2.86237e-08	5.55701
KLF5	0.0166874	0.00415827	2.07632	3.89264e-07	2.91437e-08	5.55414
EIF2AK2	0.026401	0.0116557	1.42374	4.18037e-07	3.13823e-08	5.5404
GUSBP11	0.0191781	0.00598538	1.82233	4.38179e-07	3.29533e-08	5.53222
DAPK2	0.0154421	0.00361223	2.18858	4.49001e-07	3.38276e-08	5.52807
TIMP2	0.0361146	0.0190902	1.14987	4.65806e-07	3.51877e-08	5.51984
RCOR1	0.0326276	0.015457	1.23845	4.98237e-07	3.79727e-08	5.5064
NLRC5	0.0313823	0.015184	1.24983	5.06116e-07	3.86073e-08	5.5035
TMEM154	0.0386052	0.0215894	1.07549	6.74734e-07	5.1969e-08	5.4505
FAR1	0.0351183	0.0176201	1.14977	7.94421e-07	6.14546e-08	5.42045
NDUFAF6	0.0236613	0.00978663	1.48545	8.09581e-07	6.27363e-08	5.41726
AL021707.3	0.034122	0.0186282	1.14446	9.05204e-07	7.05117e-08	5.39588
ATP8B4	0.0316314	0.0134409	1.25064	9.38871e-07	7.34499e-08	5.38834
KLF7	0.0206725	0.00749748	1.65019	9.91885e-07	7.77975e-08	5.37868
GLT1D1	0.0246575	0.00963962	1.44937	1.055e-06	8.31735e-08	5.36618
B3GNT8	0.0219178	0.00802251	1.56912	1.30165e-06	1.03845e-07	5.32604
LTR54B	0.0331258	0.0169901	1.16859	1.36682e-06	1.09228e-07	5.31639
DRC1	0.0139477	0.00300319	2.25252	1.37984e-06	1.10454e-07	5.31554
SIRT5	0.0244085	0.0100806	1.42794	1.37697e-06	1.10132e-07	5.31511
HIF1A	0.0333748	0.01615	1.16249	1.3975e-06	1.12055e-07	5.31157
UBE2C	0.0246575	0.0109417	1.43312	1.4623e-06	1.17743e-07	5.30305
RIOK3	0.0311333	0.015541	1.19337	1.79626e-06	1.46084e-07	5.26298
WNK1	0.0293898	0.0143019	1.24101	1.85866e-06	1.51533e-07	5.25631
CLINT1	0.0293898	0.0143019	1.22942	1.923e-06	1.57167e-07	5.24949
PIGB	0.0331258	0.0170531	1.13869	2.00965e-06	1.64519e-07	5.24094
IL18RAP	0.0164384	0.00447329	1.90497	2.02811e-06	1.66167e-07	5.23984
AL161636.2	0.018929	0.00581737	1.70252	2.40677e-06	1.98325e-07	5.20667
BMX	0.0122042	0.00239415	2.42928	2.47573e-06	2.0434e-07	5.20205
SEC63	0.030137	0.015058	1.19573	2.63611e-06	2.18641e-07	5.18809
NIN	0.0318804	0.016276	1.14749	2.70136e-06	2.24962e-07	5.18267
NORAD	0.0368618	0.0206233	1.03925	2.91506e-06	2.43151e-07	5.168
AL358472.6	0.0268991	0.0122228	1.28427	3.08306e-06	2.58408e-07	5.15677
MIR223	0.015193	0.00420027	1.95916	3.21057e-06	2.69527e-07	5.14962
RNF11	0.0261519	0.0118448	1.30822	3.2805e-06	2.7628e-07	5.14424
Kanga1d	0.0343711	0.0195523	1.07346	3.2822e-06	2.76644e-07	5.14385
ALPK1	0.0156912	0.00445228	1.90825	3.34385e-06	2.82516e-07	5.14066
SVIL	0.0206725	0.00789651	1.5302	3.39644e-06	2.88101e-07	5.13655
AC067930.4	0.0333748	0.0181662	1.09796	3.54329e-06	3.01273e-07	5.12774
CSNK1A1L	0.0146949	0.00405326	2.00399	3.78268e-06	3.2239e-07	5.11589
ROPN1L	0.0144458	0.00365423	2.02811	3.80555e-06	3.24596e-07	5.11447
SIRPA	0.0323786	0.0168011	1.11873	3.83776e-06	3.27601e-07	5.11183
SEMA4A	0.0323786	0.016045	1.13088	3.9825e-06	3.40492e-07	5.10448
AC011462.3	0.0204234	0.00745548	1.55479	3.99799e-06	3.42864e-07	5.10363
TMEM30A	0.0361146	0.0204763	1.03432	4.19045e-06	3.60245e-07	5.09377
FBXO9	0.0316314	0.016129	1.13368	4.2051e-06	3.61787e-07	5.09299
CAPN3	0.0171856	0.00560736	1.74127	4.24946e-06	3.65889e-07	5.09148
CCDC125	0.0136986	0.00357023	2.10461	4.28492e-06	3.69519e-07	5.09008
TMEM91	0.0358655	0.0203923	1.03756	4.32437e-06	3.73212e-07	5.08705
ATP11B	0.01868	0.00678343	1.62942	4.42372e-06	3.82084e-07	5.08316
APAF1	0.026401	0.0118238	1.27602	4.46934e-06	3.86625e-07	5.08042
KCNH7	0.015193	0.00422127	1.92025	4.70814e-06	4.08866e-07	5.07046
DNAJC5	0.0216687	0.00884157	1.45709	4.77253e-06	4.14779e-07	5.06728
KIF1B	0.01868	0.00642641	1.64269	5.04873e-06	4.40142e-07	5.05607
FLVCR1	0.0209215	0.00949261	1.45996	5.09298e-06	4.44901e-07	5.05402
ORAI3	0.0283935	0.0145749	1.18582	5.50666e-06	4.83768e-07	5.03755
CORO1C	0.0316314	0.0174731	1.10584	5.74904e-06	5.05449e-07	5.02908
PHC2	0.0246575	0.0102487	1.33309	5.85864e-06	5.15873e-07	5.02518
AC003681.1	0.0216687	0.00921959	1.42592	6.02261e-06	5.31526e-07	5.01964
AC012651.1	0.0176837	0.00615339	1.662	6.08023e-06	5.37429e-07	5.01772
TRMT6	0.0311333	0.0179772	1.10177	6.07996e-06	5.36996e-07	5.01745
MAP2K3	0.0351183	0.0204133	1.02878	6.4325e-06	5.71162e-07	5.00541
AGPAT2	0.0306351	0.015562	1.13213	6.53763e-06	5.81377e-07	5.002
HIST2H2BE	0.0241594	0.0110257	1.3197	7.12237e-06	6.34814e-07	4.98519
ALDH3B1	0.0316314	0.0175781	1.09106	7.12673e-06	6.35822e-07	4.98469
OSBPL8	0.0298879	0.01552	1.14527	7.12673e-06	6.36641e-07	4.98448
FRAT2	0.0259029	0.0125588	1.2514	7.20071e-06	6.43734e-07	4.98242
2023-03-01	0.0311333	0.015541	1.1166	7.35706e-06	6.58206e-07	4.97788
PJA2	0.0268991	0.0135249	1.20856	7.72307e-06	6.93928e-07	4.96778
TFDP1	0.0366127	0.0199513	1.00685	7.91821e-06	7.12138e-07	4.96246
JDP2	0.0214197	0.00873656	1.43229	8.25407e-06	7.46786e-07	4.95365
ANKS1B	0.0246575	0.0110257	1.28224	9.22209e-06	8.39951e-07	4.93043
LYPLA1	0.0326276	0.0191112	1.05784	9.862e-06	9.02215e-07	4.9164
RRAGD	0.0154421	0.00478831	1.79198	1.03844e-05	9.52801e-07	4.90619
ZNF770	0.0216687	0.00917759	1.4008	1.04563e-05	9.60806e-07	4.9042
C3orf86	0.0174346	0.00606939	1.6248	1.13277e-05	1.04544e-06	4.88772
IL4R	0.0244085	0.0117398	1.25884	1.23506e-05	1.14317e-06	4.86975
CTBP2	0.026401	0.0133989	1.19553	1.24472e-05	1.15379e-06	4.86786
ANP32AP1	0.0246575	0.0123908	1.24275	1.30464e-05	1.21109e-06	4.85831
ANO10	0.0146949	0.0046833	1.81429	1.38116e-05	1.28398e-06	4.84717
MINDY2	0.0196762	0.0077495	1.46706	1.39639e-05	1.3019e-06	4.84401
GBE1	0.0191781	0.00705645	1.50383	1.53431e-05	1.43771e-06	4.82421
COL9A3	0.0164384	0.00571237	1.65667	1.54748e-05	1.45109e-06	4.82253
AC114546.3	0.0204234	0.00846354	1.42597	1.58321e-05	1.48566e-06	4.81764
IRS2	0.0328767	0.0169061	1.0408	1.65179e-05	1.55224e-06	4.80845
ZNF281	0.0191781	0.00823253	1.46708	1.70818e-05	1.60752e-06	4.80195
ZRANB1	0.015193	0.00535534	1.73127	1.81821e-05	1.71841e-06	4.78876
C11orf95	0.0214197	0.00970262	1.34582	1.84484e-05	1.74482e-06	4.78531
H6PD	0.0201743	0.00827453	1.41737	1.85935e-05	1.76104e-06	4.78344
TTN	0.0206725	0.00875756	1.38567	1.95577e-05	1.85632e-06	4.77278
DNAJC13	0.022665	0.0100176	1.30326	2.03697e-05	1.93886e-06	4.76388
KBTBD6	0.0134496	0.00378024	1.91126	2.06052e-05	1.96405e-06	4.7618
ARFGEF1	0.0161893	0.00573337	1.6369	2.26149e-05	2.16474e-06	4.74187
HSD17B12	0.0254047	0.0134409	1.17434	2.30859e-05	2.21603e-06	4.73677
ASAP1	0.0229141	0.0104797	1.27277	2.32264e-05	2.23109e-06	4.73539
KDM6B	0.0234122	0.0115297	1.24404	2.34813e-05	2.25734e-06	4.73305
AC018755.2	0.0134496	0.00409526	1.87725	2.38875e-05	2.30102e-06	4.72968
FURIN	0.0181818	0.00701445	1.49752	2.38888e-05	2.30388e-06	4.72905
SLC26A6	0.0132005	0.00388525	1.90376	2.53135e-05	2.4503e-06	4.71685
MICAL1	0.0201743	0.00890457	1.37025	2.63655e-05	2.55745e-06	4.70765
GYS1	0.014944	0.00491431	1.73623	2.6756e-05	2.59893e-06	4.70467
PHACTR2	0.0171856	0.00676243	1.5401	2.6756e-05	2.59779e-06	4.70462
AGFG1	0.0224159	0.0101857	1.28169	2.72233e-05	2.64615e-06	4.70057
FOXN2	0.0171856	0.00693044	1.52639	2.79627e-05	2.72555e-06	4.69477
AC245884.12	0.0117061	0.0031292	2.07599	3.00982e-05	2.95192e-06	4.67886
AGTPBP1	0.0199253	0.00907258	1.37166	3.16246e-05	3.11013e-06	4.66752
PTPRJ	0.0241594	0.0123278	1.18442	3.50238e-05	3.47505e-06	4.6444
C1RL	0.0164384	0.0062164	1.57312	3.76694e-05	3.74768e-06	4.62904
IGF1R	0.0117061	0.0031922	2.04054	3.82764e-05	3.81065e-06	4.62597
LGALSL	0.00896638	0.0015331	2.62071	3.83775e-05	3.82329e-06	4.62569
MTMR3	0.0199253	0.00907258	1.34739	3.85264e-05	3.84331e-06	4.62364
BOD1L1	0.0199253	0.00877856	1.35354	3.93467e-05	3.93308e-06	4.61881
NCAPD2	0.0161893	0.00560736	1.59926	3.98295e-05	3.98402e-06	4.61626
AP000346.2	0.0139477	0.0046833	1.75073	4.03623e-05	4.04546e-06	4.61327
SLCO4C1	0.011457	0.00266717	2.10777	4.39644e-05	4.4272e-06	4.59463
PROK2	0.0164384	0.00636341	1.54447	4.45625e-05	4.49642e-06	4.59103
OXER1	0.00797011	0.00123908	2.95216	4.52274e-05	4.56655e-06	4.58895
BTBD10	0.0204234	0.00982863	1.30919	4.58755e-05	4.63816e-06	4.58438
PRPSAP1	0.0288917	0.0168641	1.03091	5.07828e-05	5.18896e-06	4.56058
SMIM8	0.0244085	0.0118868	1.16812	5.18586e-05	5.31284e-06	4.55564
RGS14	0.0254047	0.0138399	1.11913	5.24085e-05	5.3727e-06	4.55331
NINJ2	0.0283935	0.01615	1.04395	5.27077e-05	5.40692e-06	4.55191
GALNS	0.0194271	0.00861055	1.34481	5.3364e-05	5.47783e-06	4.54934
DOK3	0.0281445	0.015226	1.05592	5.46762e-05	5.61989e-06	4.54372
TBC1D2B	0.0161893	0.00592238	1.55708	5.58062e-05	5.74729e-06	4.53933
EXOC6	0.0159402	0.00602739	1.5508	5.6123e-05	5.78747e-06	4.53787
CARD14	0.0119552	0.00382224	1.90959	5.79188e-05	5.97655e-06	4.53145
RHOT1	0.0244085	0.0124538	1.15279	5.86996e-05	6.06896e-06	4.52752
PECR	0.0161893	0.0061954	1.52261	5.91058e-05	6.11495e-06	4.52617
DIP2A	0.0179328	0.00802251	1.40369	5.9648e-05	6.18308e-06	4.52382
ARL8A	0.0174346	0.00751848	1.43608	6.07346e-05	6.29979e-06	4.51985
KIAA0319L	0.0271482	0.0144279	1.06783	6.56461e-05	6.83132e-06	4.50229
COL4A3BP	0.0209215	0.0101436	1.25869	6.57158e-05	6.843e-06	4.50212
TRIQK	0.0176837	0.00745548	1.42187	6.618e-05	6.9047e-06	4.5003
DACH1	0.00971357	0.00224714	2.25429	6.70308e-05	6.99797e-06	4.49806
ASPH	0.0154421	0.00520833	1.59188	6.89394e-05	7.21578e-06	4.49092
MYO5A	0.0139477	0.00483031	1.67284	7.24454e-05	7.60223e-06	4.47988
ERG	0.00971357	0.00222614	2.28725	7.63403e-05	8.03663e-06	4.46849
INPP1	0.0161893	0.0063004	1.49517	8.5193e-05	9.02017e-06	4.443
TMEM170B	0.0221669	0.0109837	1.18723	9.02103e-05	9.60601e-06	4.4292
GPAT3	0.0134496	0.0046833	1.68189	9.87041e-05	1.0537e-05	4.40952
LRRC4	0.00971357	0.00226815	2.20422	9.96324e-05	1.06428e-05	4.40768
PTPN22	0.0244085	0.0128528	1.10854	0.000102223	1.0947e-05	4.40081
UNC13D	0.0209215	0.0105847	1.21843	0.000103667	1.11087e-05	4.39773
PTPN12	0.0259029	0.0133569	1.07009	0.000111102	1.19278e-05	4.38203
ADD1	0.0239103	0.0126218	1.11251	0.000112191	1.20673e-05	4.37956
KIF21B	0.0132005	0.00485131	1.66673	0.000121892	1.32256e-05	4.35991
UBE2F-SCLY	0.0201743	0.0103327	1.22784	0.000126577	1.37851e-05	4.35054
GCNT1	0.0129514	0.0046623	1.68507	0.000139296	1.52358e-05	4.32877
2023-09-05	0.00971357	0.00218414	2.16463	0.000145443	1.59375e-05	4.31901
CRISP2	0.00647572	0.000693044	3.29359	0.000149163	1.64254e-05	4.31305
C5orf30	0.0117061	0.00361223	1.81085	0.000156465	1.72716e-05	4.30099
SLK	0.0224159	0.0113197	1.14178	0.000163915	1.81712e-05	4.28927
VAT1	0.0276463	0.015037	1.00328	0.000165988	1.84233e-05	4.28611
LNPK	0.0176837	0.00770749	1.32938	0.000166051	1.84414e-05	4.28609
TTN-AS1	0.0161893	0.00678343	1.41078	0.000172733	1.92416e-05	4.27668
MER113B	0.0174346	0.0077495	1.33026	0.000181407	2.02444e-05	4.26526
CAB39	0.0259029	0.0137769	1.03486	0.000190671	2.13424e-05	4.25323
SOS2	0.0156912	0.00634241	1.4301	0.000206876	2.32955e-05	4.23378
SULT1B1	0.0159402	0.00653142	1.40628	0.000209822	2.36555e-05	4.23031
BTNL8	0.00772105	0.00136509	2.55863	0.000222018	2.51349e-05	4.21731
AGO4	0.0199253	0.00949261	1.19542	0.00024023	2.73072e-05	4.19768
NUSAP1	0.0234122	0.0122228	1.07805	0.000246879	2.81488e-05	4.19071
CXCR2	0.0256538	0.0142389	1.0155	0.000250549	2.86178e-05	4.18695
RRAGC	0.0174346	0.00835853	1.28387	0.000251298	2.87541e-05	4.18605
SNTB2	0.0109589	0.00338122	1.84789	0.000252618	2.8922e-05	4.18506
SLC27A2	0.00846824	0.00195312	2.28506	0.000252948	2.89939e-05	4.18477
TRIOBP	0.0211706	0.0112987	1.13085	0.000267573	3.08323e-05	4.17004
ORAI2	0.0211706	0.0108577	1.1343	0.000267846	3.08817e-05	4.16964
PDLIM7	0.0196762	0.0101857	1.17178	0.000272956	3.15076e-05	4.16511
DOCK11	0.014944	0.00644741	1.42666	0.0002886	3.35658e-05	4.15077
ACAD8	0.0159402	0.00724546	1.35742	0.000300473	3.50276e-05	4.14093
HSDL2	0.015193	0.00665743	1.38406	0.000319142	3.73542e-05	4.12612
ZNF487	0.018929	0.00953461	1.20274	0.000322652	3.78519e-05	4.12298
MED13L	0.0196762	0.0101226	1.17259	0.000322725	3.78821e-05	4.12278
FAM160A2	0.014944	0.00655242	1.40318	0.000325031	3.81747e-05	4.12113
ZDHHC19	0.0132005	0.00476731	1.55311	0.000341918	4.02961e-05	4.10864
AL162742.1	0.00971357	0.00285618	1.9394	0.000342555	4.03941e-05	4.10836
AC107959.4	0.00772105	0.0015541	2.3937	0.000346825	4.09209e-05	4.10558
CR1	0.022665	0.0122648	1.06236	0.000358361	4.23785e-05	4.09673
FRAT1	0.0199253	0.0103747	1.14832	0.000366926	4.34901e-05	4.09078
SEC23A	0.0184309	0.00972362	1.1964	0.000373627	4.43346e-05	4.08637
AC018755.4	0.0127024	0.00485131	1.57082	0.00037625	4.46712e-05	4.08478
RALGAPA2	0.0144458	0.00556536	1.44514	0.000407286	4.86848e-05	4.06457
TM6SF1	0.0239103	0.0130838	1.01577	0.000410263	4.9151e-05	4.06213
ACOX1	0.0161893	0.00726647	1.30846	0.000413971	4.96231e-05	4.06006
AC021054.1	0.0127024	0.00485131	1.5447	0.000417298	5.00499e-05	4.05819
TMEM63A	0.0176837	0.00856855	1.23713	0.000433574	5.21479e-05	4.04843
TASOR	0.0166874	0.00747648	1.2863	0.000434257	5.22593e-05	4.0479
ZNF787	0.011457	0.00388525	1.67413	0.00046077	5.58218e-05	4.03261
KDM1B	0.0176837	0.00865255	1.21948	0.000463931	5.62672e-05	4.03052
AC104758.2	0.0129514	0.00478831	1.54675	0.000470033	5.70704e-05	4.02734
IGF2R	0.01868	0.00966062	1.1594	0.000501465	6.11768e-05	4.01074
GPR27	0.00946451	0.00266717	1.91223	0.000506014	6.18136e-05	4.00864
PIK3CG	0.0161893	0.00764449	1.28298	0.000539437	6.6223e-05	3.99202
MAP2K6	0.0159402	0.00770749	1.28986	0.000552046	6.78082e-05	3.98642
SETD2	0.0134496	0.00609039	1.42506	0.000563339	6.92711e-05	3.98142
IL18R1	0.00996264	0.00294019	1.82279	0.000568632	7.00366e-05	3.97891
HK2	0.00772105	0.00184812	2.23767	0.00059187	7.29785e-05	3.96937
GAS7	0.0204234	0.0116767	1.07451	0.000595733	7.36952e-05	3.96646
NEO1	0.00971357	0.00287718	1.8721	0.000597959	7.40108e-05	3.96582
GFOD2	0.0107098	0.00363323	1.7036	0.000612636	7.59511e-05	3.95952
AL441883.1	0.0139477	0.00577537	1.40175	0.000642088	7.99911e-05	3.94692
AC097376.2	0.015193	0.00709845	1.30275	0.000651678	8.12734e-05	3.94309
MAN2A2	0.0176837	0.00905158	1.18126	0.000660908	8.26913e-05	3.93888
ITGA6	0.00896638	0.00268817	1.93508	0.000681051	8.5349e-05	3.93165
CPEB4	0.0146949	0.00638441	1.3387	0.000682995	8.56845e-05	3.93035
LGALS12	0.0124533	0.00485131	1.50785	0.000697046	8.76817e-05	3.92489
AC023886.2	0.014944	0.00672043	1.31984	0.000703154	8.85919e-05	3.92232
CDC20	0.00971357	0.00291919	1.82829	0.000729518	9.23062e-05	3.91259
LIMS1	0.0204234	0.0118238	1.06	0.000737748	9.33971e-05	3.90946
AGL	0.0129514	0.00501932	1.47181	0.000746633	9.47229e-05	3.90618
IL18	0.0181818	0.00928259	1.14853	0.000750841	9.53072e-05	3.90455
RCHY1	0.0191781	0.0101857	1.1054	0.000787931	0.000100227	3.89232
MAP3K2	0.0169365	0.00837954	1.19855	0.000815195	0.000103915	3.88358
HTRA3	0.00672478	0.00107107	2.51174	0.000825693	0.000105419	3.88059
NFIL3	0.0104608	0.00359123	1.67861	0.000827416	0.000105751	3.87953
GPR37L1	0.0139477	0.00634241	1.3575	0.000838274	0.000107251	3.87596
ORM2	0.00821918	0.00216314	2.0216	0.00085856	0.000110135	3.86975
SNX18	0.0159402	0.0077495	1.22984	0.000863051	0.00011077	3.86799
SIPA1	0.0194271	0.00974462	1.09636	0.000881811	0.000113355	3.86225
KCNJ15	0.0129514	0.00552335	1.41206	0.000907218	0.00011711	3.85445
AL133353.1	0.00921544	0.00268817	1.84782	0.000927613	0.000120117	3.84839
TP53INP2	0.00647572	0.00130208	2.4682	0.000950487	0.00012327	3.84236
BLM	0.0146949	0.00663642	1.29844	0.000981009	0.000127691	3.83313
ACSS3	0.00896638	0.00264617	1.86057	0.000986676	0.000128495	3.83183

## Sheet: MP
marker genes of MP
gene	pct1	pct2	log2FC	q	p	score
LYZ	1	0.918151	1.31424	0	0	84.0067
AC020656.1	0.999668	0.905007	1.27527	0	0	79.1868
CTSS	0.799734	0.458325	1.37175	0	0	55.9728
IFI30	0.827426	0.486609	1.3431	0	0	55.8003
AC007192.1	0.827093	0.485975	1.34337	0	0	55.7853
PSAP	0.779021	0.456517	1.33136	0	0	53.3107
BEST1	0.921467	0.711969	1.00373	0	0	49.34
CST3	0.785778	0.466869	1.18714	0	0	47.7893
FOS	0.59105	0.281459	1.41027	0	0	43.2648
HLA-DRA	0.698272	0.423703	1.06586	2.03749e-306	0	38.3348
CD14	0.388015	0.15398	1.47309	4.59238e-246	1.35924e-248	34.2704
MS4A6A	0.463558	0.225665	1.17289	8.9354e-214	3.00531e-216	31.8411
RGS2	0.388347	0.190972	1.15384	2.36784e-165	9.71602e-168	27.9193
HLA-DRB1	0.400975	0.211558	1.05864	2.52101e-151	1.1362e-153	26.6787
CPVL	0.270381	0.111917	1.29862	6.68528e-135	3.50768e-137	25.1685
TNFSF13B	0.26451	0.111002	1.28022	8.3265e-129	4.59285e-131	24.5819
MER41A	0.26883	0.174072	1.36449	7.26211e-116	4.39654e-118	23.3055
LGALS2	0.194284	0.0722015	1.4503	1.22472e-111	7.99122e-114	22.8629
JAML	0.244905	0.103702	1.22703	5.84143e-111	3.8508e-113	22.781
RNF130	0.192623	0.0691501	1.39303	1.57255e-103	1.13186e-105	21.9951
POU2F2	0.218985	0.0926226	1.25375	4.34202e-101	3.21285e-103	21.7283
TYMP	0.282344	0.139403	1.03968	3.07121e-99	2.3345e-101	21.5184
MPEG1	0.146655	0.0475319	1.56842	1.36895e-92	1.07741e-94	20.79
AP1S2	0.235933	0.107974	1.09119	1.42376e-88	1.178e-90	20.3135
CD68	0.232942	0.104476	1.09205	2.46032e-87	2.06875e-89	20.168
VCAN	0.200709	0.0847828	1.20847	2.69047e-86	2.29846e-88	20.0499
CFD	0.19074	0.0807924	1.22002	8.34863e-85	7.24454e-87	19.8738
TMEM176B	0.176673	0.073469	1.23349	1.11207e-79	9.79962e-82	19.2576
CASP1	0.211896	0.0985846	1.07997	1.11448e-77	1.05705e-79	19.0052
CD36	0.14023	0.0497148	1.41736	2.30578e-76	2.2335e-78	18.8473
HLA-DRB5	0.14743	0.0592447	1.27209	1.28671e-67	1.42814e-69	17.7166
CLEC7A	0.116969	0.041476	1.42862	4.79479e-64	5.64435e-66	17.2377
KCTD12	0.113314	0.0411708	1.37924	3.29358e-58	4.27594e-60	16.4209
IGSF6	0.15751	0.0686806	1.10503	3.81666e-58	4.9807e-60	16.4074
VCAN-AS1	0.111099	0.0398329	1.37945	3.76627e-57	5.01629e-59	16.268
FGL2	0.162716	0.0744314	1.04582	8.41065e-56	1.1485e-57	16.0677
ASGR1	0.0923793	0.0300448	1.53078	2.05586e-55	2.82118e-57	16.0177
MER44B	0.0955915	0.0319226	1.4684	3.94685e-54	5.54884e-56	15.8268
AC016876.1	0.157399	0.0705349	1.04385	1.17387e-53	1.65823e-55	15.7513
TGFBI	0.0678999	0.0179565	1.86535	3.68627e-53	5.2321e-55	15.6895
APLP2	0.130594	0.0532357	1.1729	8.82973e-53	1.25918e-54	15.6223
DUSP6	0.135689	0.0587752	1.10738	5.20151e-50	7.62767e-52	15.2019
TNFSF13	0.120735	0.0495974	1.16952	1.70871e-48	2.59766e-50	14.9665
TNFSF12-TNFSF13	0.119185	0.0488463	1.17003	6.98679e-48	1.06687e-49	14.871
HLA-DMB	0.116305	0.0496444	1.14941	6.96929e-46	1.07357e-47	14.5551
ITGAX	0.138569	0.0644321	1.02028	4.36082e-45	6.89354e-47	14.4245
LY86	0.128711	0.0574607	1.05533	2.99795e-44	4.77946e-46	14.2888
CCNY	0.128821	0.058517	1.03002	7.37561e-42	1.23539e-43	13.8918
TNFSF10	0.126274	0.0587048	1.01734	1.64488e-40	2.78831e-42	13.6643
SLC7A7	0.0828533	0.0307255	1.30926	2.7178e-39	4.69847e-41	13.4567
CLEC4A	0.114089	0.0497383	1.05944	5.25121e-39	9.14881e-41	13.4049
DTX4	0.06214	0.0192944	1.5847	6.42739e-39	1.13277e-40	13.3933
AC006511.5	0.112982	0.0492688	1.05909	1.28966e-38	2.30761e-40	13.3354
OAS1	0.104453	0.0470389	1.09082	1.23494e-37	2.23463e-39	13.1639
RBP7	0.0976961	0.042321	1.1188	1.21392e-36	2.23741e-38	12.987
CD86	0.0766504	0.0287773	1.30026	3.87975e-36	7.28138e-38	12.8964
TMEM176A	0.0749889	0.0284487	1.29503	2.93231e-35	5.62162e-37	12.7363
TNFAIP2	0.0744351	0.0291059	1.28236	1.39223e-34	2.72526e-36	12.6114
PRKACA	0.0700044	0.0264535	1.30532	4.06278e-33	8.2808e-35	12.3367
COMT	0.0921577	0.0391756	1.09391	8.6837e-33	1.7816e-34	12.273
LPAR6	0.0789765	0.0328146	1.18648	1.12045e-32	2.31385e-34	12.2524
AC099314.1	0.0674568	0.0245053	1.31697	3.35542e-32	7.01961e-34	12.1616
CDH1	0.0674568	0.0246931	1.30539	8.98612e-32	1.89201e-33	12.0795
CD4	0.0568232	0.020961	1.38077	3.894e-29	8.77499e-31	11.5602
HNMT	0.0568232	0.0213131	1.30327	6.61039e-27	1.5919e-28	11.1003
CD1D	0.041759	0.0130507	1.51437	2.26351e-24	5.9392e-26	10.5546
CD33	0.0703367	0.0302091	1.05747	7.51887e-24	2.00287e-25	10.4373
LRP1	0.0409836	0.0133559	1.49437	1.78462e-23	4.80189e-25	10.355
ATP2B1-AS1	0.0489588	0.0188719	1.30531	4.84812e-23	1.33384e-24	10.2558
LTR85b	0.0489588	0.0180738	1.29716	6.42982e-23	1.78198e-24	10.2272
RAC1P2	0.0618077	0.0266883	1.08322	3.99398e-22	1.12571e-23	10.0453
LRRC25	0.0680106	0.0305847	1.02173	6.50545e-22	1.8467e-23	9.99593
IFIT1	0.0419805	0.016196	1.38438	2.09292e-21	6.08194e-23	9.87814
ZNF385A	0.0418697	0.0151163	1.36596	2.98508e-21	8.69462e-23	9.84142
ALDH1A1	0.0295747	0.00891956	1.67516	4.00995e-20	1.22732e-21	9.57105
CRTAP	0.0583739	0.0250217	1.06507	6.30225e-20	1.94587e-21	9.52091
CD300E	0.0518387	0.0217825	1.11396	3.09958e-19	9.92466e-21	9.34933
NAAA	0.055051	0.0249748	1.04941	7.08018e-19	2.29084e-20	9.25993
RASSF4	0.0395436	0.0141305	1.3088	1.31972e-18	4.29669e-20	9.19262
CCR2	0.0366637	0.0127691	1.34836	4.90021e-18	1.63164e-19	9.04737
HUERS-P1-int	0.0404298	0.0152806	1.26851	1.06875e-17	3.62336e-19	8.95917
CCR1	0.0321223	0.0110086	1.43737	1.23233e-17	4.21112e-19	8.94302
IRF8	0.0528356	0.0228622	1.04546	2.68436e-17	9.31745e-19	8.85344
IFI44L	0.0486265	0.0222285	1.05934	9.849e-17	3.4981e-18	8.70418
CATSPER1	0.0259194	0.00779288	1.62118	1.11193e-16	3.96422e-18	8.69107
EPSTI1	0.0491803	0.0223458	1.03692	2.86575e-16	1.03712e-17	8.5794
NEXN	0.0249225	0.00798066	1.63441	3.87384e-16	1.40455e-17	8.54578
IFIT3	0.048848	0.0234725	1.02117	1.0346e-15	3.84164e-17	8.42686
CYP27A1	0.0186088	0.00450672	1.92454	3.05024e-15	1.15312e-16	8.29827
F13A1	0.0235933	0.00722954	1.60857	5.65287e-15	2.17886e-16	8.22141
DHRS4	0.0361099	0.0150928	1.17362	8.05318e-15	3.13113e-16	8.17675
PLA2G7	0.0165042	0.00373213	2.04711	1.0433e-14	4.09853e-16	8.1458
CYP1B1	0.0248117	0.00762857	1.51475	1.44913e-14	5.75129e-16	8.10325
STAC3	0.0331192	0.0120884	1.25572	1.49909e-14	5.95966e-16	8.09843
FOSB	0.0419805	0.0184494	1.05623	2.75838e-14	1.12072e-15	8.02073
IRF5	0.029907	0.011126	1.29003	5.75292e-14	2.37222e-15	7.92811
PLXDC2	0.0304608	0.0113138	1.27897	5.98499e-14	2.47194e-15	7.92292
SGK1	0.023261	0.00772246	1.50689	8.42798e-14	3.49796e-15	7.87997
LTBR	0.0322331	0.012417	1.20829	1.87221e-13	7.95936e-15	7.77556
NRGN	0.03035	0.0115954	1.24568	2.68443e-13	1.15387e-14	7.72833
PID1	0.0183872	0.00516396	1.68666	1.16823e-12	5.2494e-14	7.53297
FUOM	0.0366637	0.0162195	1.0497	2.17834e-12	1.00374e-13	7.44674
SERPINB8	0.0292424	0.011079	1.19052	6.35664e-12	2.9889e-13	7.30091
NRG1	0.025144	0.00929512	1.28924	8.65971e-12	4.11258e-13	7.25792
SHTN1	0.0192734	0.00582119	1.53754	1.26087e-11	6.08128e-13	7.20487
IFIT2	0.0266947	0.0112668	1.21995	1.64786e-11	8.01427e-13	7.16686
KYNU	0.0335623	0.0154449	1.0405	1.94054e-11	9.46383e-13	7.14373
SNX30	0.0196057	0.00652536	1.46406	2.81934e-11	1.39457e-12	7.09053
SLC46A2	0.0147319	0.00391991	1.78871	3.968e-11	2.00188e-12	7.04058
TSPAN4	0.0242579	0.00882567	1.28132	4.1937e-11	2.12139e-12	7.03179
FXYD6	0.0172796	0.00518743	1.58716	5.69713e-11	2.89723e-12	6.98844
CD300C	0.0249225	0.00931859	1.2354	7.12219e-11	3.65548e-12	6.9552
MTMR11	0.0162827	0.0047884	1.62098	1.02397e-10	5.29686e-12	6.90303
FOLR2	0.0143996	0.00382602	1.77763	1.13313e-10	5.90729e-12	6.88767
P2RX7	0.0180549	0.00575077	1.51038	1.13313e-10	5.90392e-12	6.88744
SULT1A4	0.0280239	0.011572	1.11833	1.63515e-10	8.64544e-12	6.83237
TPPP3	0.0221533	0.0088022	1.26919	2.37586e-10	1.27056e-11	6.77701
LINC00937	0.0173903	0.00586813	1.48954	3.44104e-10	1.86334e-11	6.72153
DPYSL2	0.0245902	0.010234	1.13651	1.35481e-09	7.73735e-11	6.50995
CLEC10A	0.0163934	0.00537521	1.48158	1.80668e-09	1.05003e-10	6.46413
FUCA1	0.0240363	0.00962374	1.14979	1.81503e-09	1.05732e-10	6.46274
PLEKHO1	0.027027	0.0122292	1.04686	2.38029e-09	1.40262e-10	6.41971
ARHGEF10L	0.0122951	0.00340352	1.73726	6.23656e-09	3.81342e-10	6.26589
AL137802.1	0.0242579	0.0103279	1.08782	7.02489e-09	4.31908e-10	6.24583
HSPA6	0.0212672	0.0080276	1.19551	8.92029e-09	5.56843e-10	6.20595
SIGLEC9	0.0256978	0.0108443	1.04663	9.72507e-09	6.11233e-10	6.19113
AL137802.3	0.0243686	0.0104922	1.06974	1.07061e-08	6.748e-10	6.17554
DYNC1I2P1	0.017058	0.00619675	1.32648	1.52359e-08	9.75688e-10	6.11705
C1orf54	0.0158396	0.00558646	1.39411	2.20143e-08	1.43346e-09	6.05536
STX12	0.0245902	0.0108678	1.03308	2.6282e-08	1.7255e-09	6.02511
GASK1B	0.0179442	0.00673661	1.2579	3.25345e-08	2.16007e-09	5.98875
RNU2-59P	0.0143996	0.00492923	1.4451	3.90506e-08	2.60057e-09	5.95859
AP003774.3	0.00886132	0.0018778	2.09654	4.13469e-08	2.75627e-09	5.94953
OAF	0.0100798	0.0026524	1.84579	6.158e-08	4.22104e-09	5.87906
AL163636.2	0.017058	0.00671314	1.23721	1.02301e-07	7.19119e-09	5.78955
ADAP2	0.0220425	0.00943596	1.05793	1.14844e-07	8.09606e-09	5.76942
RNASE4	0.0173903	0.00699481	1.2002	1.59044e-07	1.14153e-08	5.71124
CACNA2D3	0.0112982	0.00314532	1.6269	1.60473e-07	1.15286e-08	5.70974
DUSP3	0.0181657	0.00699481	1.17057	1.95676e-07	1.4242e-08	5.67332
OAS3	0.0178334	0.00725301	1.17383	2.23546e-07	1.63607e-08	5.64954
SERPING1	0.0153965	0.0061498	1.2906	2.287e-07	1.67686e-08	5.64543
SIGLEC7	0.0217102	0.00945943	1.00153	6.16189e-07	4.72525e-08	5.46386
AC139495.1	0.00886132	0.00218294	1.80875	6.35485e-07	4.88579e-08	5.45832
IL15RA	0.0129597	0.00471798	1.35633	8.38342e-07	6.51588e-08	5.40667
CD1C	0.0209349	0.00964721	1.0029	1.07796e-06	8.43308e-08	5.36001
KLF4	0.0169473	0.00762857	1.07249	2.64399e-06	2.17517e-07	5.18592
CPNE8	0.00974745	0.00291059	1.55722	2.65572e-06	2.1866e-07	5.18511
TNFRSF10B	0.0109659	0.00366171	1.40584	4.27287e-06	3.60432e-07	5.09095
AC012065.5	0.016615	0.00762857	1.0538	4.71984e-06	4.0159e-07	5.07028
HDHD5	0.0171688	0.00748774	1.04402	4.84273e-06	4.12736e-07	5.06502
PABPC3	0.0177226	0.0080276	1.00959	5.88711e-06	5.08875e-07	5.02491
NRROS	0.0126274	0.00488229	1.20903	1.19112e-05	1.07606e-06	4.87906
HPSE	0.0147319	0.00643147	1.07996	1.3191e-05	1.19789e-06	4.8578
CLMN	0.0116305	0.00457714	1.22656	2.20767e-05	2.08055e-06	4.74719
AL390036.1	0.0156181	0.00685398	1.02135	2.33215e-05	2.20257e-06	4.73555
CACNA2D4	0.0121843	0.00469451	1.17482	3.17329e-05	3.0482e-06	4.66916
IL13RA1	0.013735	0.00565688	1.07829	3.7609e-05	3.64553e-06	4.63219
AC116353.5	0.0150642	0.00668967	1.00635	4.12046e-05	4.0107e-06	4.61236
NT5C3B	0.0145104	0.00650189	1.02659	4.59836e-05	4.49752e-06	4.58849
RHOBTB2	0.00974745	0.00342699	1.32448	4.79106e-05	4.71178e-06	4.57882
MICAL2	0.0119628	0.00488229	1.15313	4.79869e-05	4.72251e-06	4.5783
PLXNB2	0.0121843	0.00532826	1.09903	6.88555e-05	6.98004e-06	4.49576
ICAM1	0.0117412	0.0047884	1.13914	7.12882e-05	7.24582e-06	4.48779
STAB1	0.0129597	0.0054691	1.067	8.03203e-05	8.23951e-06	4.46027
SLC38A7	0.00930439	0.0035913	1.29518	8.31247e-05	8.56074e-06	4.45214
FRG1DP	0.00775366	0.00274629	1.45156	8.39515e-05	8.66283e-06	4.44965
CDC42EP1	0.00409836	0.000751121	2.39169	0.00010121	1.05662e-05	4.40706
PABPC1P4	0.0105228	0.00420158	1.18579	0.000102998	1.07737e-05	4.40242
ZDHHC1	0.00786442	0.00284018	1.41225	0.00011216	1.18452e-05	4.38188
RAB20	0.0121843	0.00488229	1.0961	0.000114117	1.20673e-05	4.3777
SLC22A18	0.0125166	0.00556299	1.04994	0.00012456	1.32895e-05	4.3566
MAP3K7CL	0.0135135	0.0061498	1.00036	0.000126448	1.35073e-05	4.35303
RILP	0.0100798	0.0040138	1.20091	0.000128259	1.37353e-05	4.3494
ZNF503	0.00520603	0.00129099	1.91059	0.000166471	1.8141e-05	4.28812
OR52K3P	0.00863979	0.00298101	1.3249	0.000169228	1.84528e-05	4.28414
AHDC1	0.0128489	0.00593855	1.00219	0.00018529	2.03038e-05	4.26275
LTR45	0.0109659	0.00457714	1.14593	0.00019592	2.15873e-05	4.24906
NLRP3	0.00686752	0.00220642	1.5045	0.000196485	2.16688e-05	4.2483
MORN2	0.00908285	0.00347393	1.2389	0.00022347	2.48334e-05	4.21755
CD300LB	0.0103013	0.004272	1.13548	0.000236105	2.64915e-05	4.20291
RPL26P27	0.00985822	0.00422505	1.14908	0.00024718	2.78838e-05	4.1913
EPHB3	0.00420913	0.000962374	2.10031	0.000248571	2.80742e-05	4.19003
HDAC9	0.0100798	0.00410769	1.12944	0.000319104	3.69419e-05	4.12695
ARHGEF40	0.0115197	0.00481187	1.04326	0.000385799	4.54934e-05	4.07873
TNFRSF8	0.00764289	0.00279323	1.32095	0.000411269	4.88565e-05	4.06217
SLC8A1	0.00841825	0.00321574	1.22707	0.000471853	5.67836e-05	4.02687
SLC29A3	0.00764289	0.00260545	1.32688	0.000481354	5.79918e-05	4.02193
MPZL2	0.00631369	0.00194822	1.487	0.000487116	5.87514e-05	4.01889
KCNQ1	0.00808595	0.00298101	1.22983	0.00069958	8.72475e-05	3.92456
TMED7-TICAM2	0.00708906	0.00267587	1.29573	0.000759527	9.54902e-05	3.90278
TICAM2	0.00708906	0.0026524	1.29775	0.000761452	9.58857e-05	3.90177
NT5DC2	0.0100798	0.00431894	1.05218	0.000785699	9.90977e-05	3.89374
AC020922.2	0.00443066	0.00100932	1.8367	0.000886004	0.000112881	3.86215
TMEM150A	0.00863979	0.0035913	1.136	0.000935884	0.000119679	3.84772
SPECC1	0.00675676	0.0023942	1.32959	0.000995765	0.000128004	3.83121

## Sheet: T cell
marker genes of T cell
gene	pct1	pct2	log2FC	q	p	score
AC005912.1	0.987406	0.822719	1.22504	0	0	67.2421
L1ME3E	0.98206	0.801777	1.23305	0	0	65.9437
AP001324.1	0.868124	0.587194	1.07025	0	0	46.4285
RPL13AP5	0.766187	0.491924	1.06347	0	0	41.2866
RPS27AP16	0.738981	0.465752	1.06716	0	0	40.3511
RPL3P4	0.707378	0.451081	1.02588	5.00884e-292	1.44881e-294	37.436
CCDC84	0.670191	0.411047	1.05125	5.66759e-282	1.7156e-284	36.763
RPS19P3	0.639183	0.391031	1.00363	9.66367e-245	3.38027e-247	34.158
IL32	0.414756	0.208474	1.20493	1.38299e-184	7.34941e-187	29.5554
AL122020.1	0.38541	0.198894	1.14429	2.18959e-159	1.41397e-161	27.4072
GNLY	0.444814	0.262577	1.08019	1.73123e-153	1.1762e-155	26.887
RPL10P13	0.3247	0.155297	1.22882	7.46699e-148	5.22378e-150	26.3792
AC078820.2	0.325413	0.156061	1.22368	4.07377e-147	2.87734e-149	26.3114
RPL11P3	0.388737	0.214537	1.06803	5.7893e-140	4.36164e-142	25.6405
TRAC	0.270524	0.121396	1.32162	5.05216e-133	4.18011e-135	24.9955
FCGR3A	0.203635	0.0827972	1.54054	2.78338e-118	2.54635e-120	23.5593
CORO1B	0.337888	0.180127	1.04558	2.61762e-118	2.37709e-120	23.5291
PTPRCAP	0.306998	0.158051	1.0843	1.22141e-112	1.18312e-114	22.9481
CD3D	0.281217	0.146318	1.06445	1.247e-98	1.38407e-100	21.4468
RPS27AP1	0.138886	0.0520896	1.56371	1.76018e-81	2.26149e-83	19.478
RPL23AP65	0.222407	0.110867	1.09673	1.98661e-81	2.56578e-83	19.4564
AP000936.3	0.188309	0.0862221	1.19306	2.98847e-77	4.00044e-79	18.945
GZMA	0.215754	0.111538	1.04079	6.76983e-71	9.56319e-73	18.135
RPL32P29	0.167756	0.0787708	1.22614	3.1936e-69	4.61875e-71	17.9207
GZMB	0.220744	0.122969	1.00021	9.14311e-67	1.36538e-68	17.5912
RNU1-125P	0.172746	0.0846948	1.06017	2.48655e-58	4.19834e-60	16.4231
CD3E	0.155519	0.0775906	1.05395	7.52935e-52	1.42321e-53	15.469
CD2	0.108827	0.0457722	1.29527	1.61899e-49	3.18004e-51	15.1143
CTSW	0.128431	0.059402	1.16733	1.82757e-49	3.61432e-51	15.1044
KLRB1	0.12748	0.0610219	1.15396	2.36918e-48	4.74919e-50	14.9315
KLRK1	0.118094	0.0556533	1.14028	3.09347e-44	6.61728e-46	14.2711
KLRC4-KLRK1	0.117381	0.055445	1.13385	1.50179e-43	3.263e-45	14.1578
EVL	0.110966	0.0498218	1.17413	2.08101e-43	4.5495e-45	14.1343
RPS19P7	0.111204	0.0514417	1.12914	9.2529e-41	2.09133e-42	13.6898
KLRD1	0.111798	0.0543342	1.11674	8.81726e-40	2.01066e-41	13.5229
CCL4	0.12154	0.0635442	1.01761	3.16192e-37	7.55066e-39	13.0737
LINC00861	0.0929072	0.0404267	1.19062	3.24594e-37	7.77313e-39	13.0718
DEGS2	0.0956398	0.0426019	1.15532	3.0873e-36	7.5386e-38	12.8958
HEPN1	0.066532	0.0245754	1.45482	1.37524e-35	3.41358e-37	12.78
LINC01871	0.106214	0.0523904	1.04719	9.75768e-35	2.46797e-36	12.6206
HEPACAM	0.0686705	0.0265655	1.38519	3.2414e-34	8.30737e-36	12.5259
CDKN1C	0.0464536	0.0132133	1.88505	1.31922e-33	3.45201e-35	12.416
TRDC	0.0787692	0.0350581	1.2348	9.43999e-33	2.54637e-34	12.2479
PRF1	0.0809077	0.0360763	1.20623	1.94477e-32	5.28512e-34	12.1876
CD3G	0.0670072	0.0272597	1.30598	1.54809e-30	4.38413e-32	11.8187
TCF7	0.0705715	0.0299671	1.24292	4.68482e-30	1.34248e-31	11.723
C12orf75	0.0910063	0.0455177	1.03683	3.51085e-29	1.02496e-30	11.5471
CD7	0.0790068	0.0363077	1.12185	2.06997e-28	6.14056e-30	11.3911
CLEC2D	0.0700962	0.0309622	1.19432	7.81124e-28	2.33822e-29	11.2735
FGFBP2	0.0737793	0.0354052	1.11766	1.14535e-26	3.54405e-28	11.0294
IL7R	0.0592848	0.0242977	1.28236	3.45401e-26	1.08974e-27	10.9276
CD247	0.0651063	0.0288332	1.17856	2.27778e-25	7.36993e-27	10.7509
GZMK	0.0594036	0.0262878	1.22698	1.57653e-24	5.19643e-26	10.5683
RHOC	0.0703338	0.0325589	1.08292	8.82197e-24	2.96123e-25	10.4016
GIMAP5	0.0716407	0.0347804	1.05703	9.22834e-24	3.11005e-25	10.397
LAT	0.0565522	0.0234415	1.24003	1.13082e-23	3.82621e-25	10.3776
AC034238.1	0.0564334	0.0247374	1.23567	1.47813e-23	5.02122e-25	10.3518
ATP8B2	0.0433646	0.0160828	1.44225	7.98846e-23	2.78355e-24	10.1859
GIMAP1-GIMAP5	0.0698586	0.0340862	1.04569	9.05838e-23	3.16245e-24	10.172
HOPX	0.0729476	0.037025	1.00924	2.60734e-22	9.20796e-24	10.0666
SPOCK2	0.0459784	0.0181886	1.3491	5.91437e-22	2.11256e-23	9.98522
GBP4	0.0604729	0.0280465	1.11819	1.19814e-21	4.30382e-23	9.91304
AC109460.4	0.0460972	0.0182117	1.30347	7.61523e-21	2.7662e-22	9.72468
GZMM	0.0558394	0.0252464	1.14132	8.34312e-21	3.03621e-22	9.7147
LIME1	0.0646311	0.0310779	1.02939	2.97707e-20	1.11946e-21	9.57965
KLRF1	0.0508495	0.0236035	1.16706	1.12739e-19	4.33029e-21	9.43874
AC090013.1	0.0582155	0.0277919	1.06243	1.49271e-19	5.78368e-21	9.40762
OPTN	0.0615421	0.030106	1.02772	2.21527e-19	8.64292e-21	9.36504
PRKCQ-AS1	0.0542949	0.0258944	1.08987	8.55484e-19	3.42401e-20	9.21794
FCMR	0.0533444	0.0249225	1.09403	1.27706e-18	5.15429e-20	9.17365
LCK	0.0577403	0.0282316	1.01532	8.42586e-18	3.51975e-19	8.96297
FCER1A	0.0542949	0.0263109	1.09071	1.28286e-17	5.44521e-19	8.91487
FLT3LG	0.0570274	0.0283473	1.00776	1.76422e-17	7.53585e-19	8.87819
GPR183	0.045622	0.0211506	1.14565	2.85545e-17	1.23315e-18	8.82337
GATA3	0.028989	0.00981164	1.56237	3.30717e-17	1.4349e-18	8.80728
RPL30P4	0.0509683	0.0244365	1.03693	2.0163e-16	9.08733e-18	8.59541
MS4A1	0.0482357	0.024182	1.05868	9.71841e-16	4.47154e-17	8.40996
CD8B	0.0497802	0.0251307	1.00491	3.70646e-15	1.75524e-16	8.24704
KLRG1	0.0402756	0.0183274	1.12474	9.70334e-15	4.66695e-16	8.12892
FCRL6	0.0463348	0.0229324	1.02318	1.21921e-14	5.89675e-16	8.10028
C1QA	0.0275633	0.00978849	1.50642	1.63597e-14	8.00049e-16	8.06396
DENND4C	0.0321967	0.013815	1.25238	4.36991e-14	2.19583e-15	7.93851
CCR7	0.035761	0.015967	1.18459	4.61244e-14	2.3208e-15	7.93149
CLUHP3	0.0267316	0.0101356	1.39186	1.4913e-13	7.67417e-15	7.78127
S1PR5	0.0218605	0.00721988	1.57414	3.37169e-13	1.77135e-14	7.67462
S1PR1	0.0250683	0.00960337	1.39099	8.79215e-13	4.76098e-14	7.54603
AC010619.1	0.0396816	0.0196233	1.01814	1.45239e-12	7.93766e-14	7.47831
XCL2	0.0210289	0.00724302	1.54501	1.79463e-12	9.85081e-14	7.45057
TBX21	0.0223357	0.00802981	1.4797	2.26596e-12	1.25141e-13	7.41871
PCSK7	0.0351669	0.0156431	1.08673	4.65784e-12	2.60997e-13	7.31965
RPL22P18	0.0323156	0.0143935	1.12394	8.0258e-12	4.57815e-13	7.24368
AC074050.3	0.0186527	0.00601657	1.61547	1.05804e-11	6.07093e-13	7.20591
SAMD3	0.028989	0.0124728	1.18655	1.13269e-11	6.53739e-13	7.19516
PRSS23	0.0207913	0.0077984	1.45196	2.16599e-11	1.2778e-12	7.10328
NMT2	0.0268504	0.0115703	1.21566	3.10311e-11	1.85986e-12	7.05069
OXNAD1	0.0250683	0.0103439	1.26388	5.03612e-11	3.06585e-12	6.98064
KLRC3	0.0274445	0.0119869	1.17855	7.59773e-11	4.67639e-12	6.92078
SKAP1	0.0344541	0.0161753	1.02435	7.68228e-11	4.7336e-12	6.91884
RPL7AP50	0.0310087	0.0143703	1.08607	8.04841e-11	4.97544e-12	6.91184
TNFRSF25	0.0178211	0.00608599	1.55251	1.26271e-10	7.89938e-12	6.84639
AC068775.1	0.0272068	0.01201	1.16372	1.50785e-10	9.46334e-12	6.81989
KLRC2	0.0181775	0.00652566	1.50351	2.05452e-10	1.30602e-11	6.77376
MAL	0.0263752	0.0114315	1.16875	2.27168e-10	1.45017e-11	6.75808
LPIN1	0.0243555	0.0103439	1.21852	2.98597e-10	1.92423e-11	6.71693
SIT1	0.0262564	0.0116629	1.15587	3.80144e-10	2.47787e-11	6.67981
PVRIG	0.0311275	0.0149257	1.0374	3.91832e-10	2.56459e-11	6.67462
PYHIN1	0.0194844	0.00749757	1.3833	6.58978e-10	4.37073e-11	6.59613
GPR171	0.0186527	0.00682649	1.41148	9.41472e-10	6.33939e-11	6.54056
BIN1	0.026494	0.0124265	1.0941	1.94806e-09	1.34055e-10	6.42705
GBP1	0.0299394	0.0143472	1.01572	2.09997e-09	1.45215e-10	6.41472
LAIR2	0.0262564	0.0126348	1.09026	2.3711e-09	1.64921e-10	6.3954
LEF1	0.0155637	0.00516036	1.54313	3.11119e-09	2.19537e-10	6.35178
SPON2	0.028989	0.013977	1.01898	3.64388e-09	2.59087e-10	6.32573
ID3	0.0196032	0.00793724	1.29252	4.7065e-09	3.3749e-10	6.28489
LYPD2	0.0137816	0.00439672	1.63083	7.23928e-09	5.269e-10	6.21547
SIRPG	0.0136628	0.0042116	1.63564	7.46659e-09	5.45454e-10	6.20995
AL355581.1	0.0223357	0.00981164	1.17284	8.82903e-09	6.47953e-10	6.1824
SH2D1A	0.0235238	0.0101587	1.13309	9.39057e-09	6.92954e-10	6.17171
CTLA4	0.0169894	0.00647938	1.38715	1.26654e-08	9.43987e-10	6.1228
PRKCH	0.0210289	0.00904799	1.17843	1.70556e-08	1.29185e-09	6.07227
PCED1B	0.0200784	0.0086546	1.18789	3.18154e-08	2.46759e-09	5.96729
AC008555.2	0.0205536	0.00895543	1.16595	3.37903e-08	2.6344e-09	5.95654
LBH	0.0187715	0.00777526	1.21292	5.52992e-08	4.37825e-09	5.87274
KLRC1	0.0187715	0.00775212	1.2182	6.83328e-08	5.44695e-09	5.83637
LILRA4	0.0083165	0.00187439	2.15644	1.76796e-07	1.46416e-08	5.66963
MYOM2	0.0188903	0.0086546	1.15058	2.24586e-07	1.87482e-08	5.62631
PLD4	0.0136628	0.00504466	1.43147	2.3198e-07	1.93811e-08	5.62072
AP005902.2	0.0210289	0.0100199	1.05892	2.91294e-07	2.46501e-08	5.57868
CD5	0.0133064	0.00474383	1.42836	2.92767e-07	2.47944e-08	5.57787
TIGIT	0.0173458	0.00747443	1.19073	3.11947e-07	2.64817e-08	5.56625
AC005842.1	0.0168706	0.00738187	1.19779	3.90308e-07	3.37115e-08	5.52396
CD8A	0.0222169	0.010691	1.00721	4.30495e-07	3.73273e-08	5.50585
GRAP2	0.0171082	0.00756699	1.1664	7.16372e-07	6.35126e-08	5.4114
CASP17P	0.0184151	0.00837691	1.10421	7.28079e-07	6.46485e-08	5.40816
CD6	0.0182963	0.00830749	1.11422	7.30664e-07	6.49271e-08	5.4074
LY9	0.0140192	0.00548433	1.31519	9.75239e-07	8.75786e-08	5.35353
ADGRG1	0.0156825	0.00682649	1.17758	1.88708e-06	1.74669e-07	5.22696
RETREG1	0.0143757	0.00592401	1.248	2.04103e-06	1.8933e-07	5.21203
AC010598.1	0.0114055	0.00411904	1.4248	2.82326e-06	2.6588e-07	5.14866
MSI2	0.0158014	0.00738187	1.13281	3.598e-06	3.44649e-07	5.09958
CD96	0.0181775	0.00872402	1.03222	4.05885e-06	3.91251e-07	5.07539
RPL34P6	0.016039	0.00745129	1.10438	4.35289e-06	4.21352e-07	5.0613
PRR5L	0.0146133	0.0064331	1.18968	4.47858e-06	4.34723e-07	5.05539
IL2RB	0.0124748	0.00499838	1.29635	4.70184e-06	4.57976e-07	5.04544
AC006511.3	0.0141381	0.00578516	1.20975	4.75808e-06	4.63774e-07	5.04296
LINC01934	0.00879173	0.00270746	1.64929	5.99513e-06	5.89593e-07	4.99699
C1QB	0.0181775	0.00976535	1.06175	6.05358e-06	5.95748e-07	4.99487
GPR18	0.0109303	0.00407275	1.41365	6.99481e-06	6.94964e-07	4.96505
SNURF	0.0146133	0.00691905	1.12276	9.41005e-06	9.53285e-07	4.90312
RN7SL3	0.00938577	0.00342482	1.51387	1.02192e-05	1.04007e-06	4.88615
ESPN	0.0099798	0.00386449	1.39895	1.98042e-05	2.09818e-06	4.74574
AKR1C3	0.0130688	0.00576202	1.16432	2.26292e-05	2.43097e-06	4.71569
LINC01550	0.0154449	0.00761327	1.01973	2.96891e-05	3.2553e-06	4.65576
TSEN54	0.0156825	0.00754385	1.01615	3.31014e-05	3.64948e-06	4.63211
AC087588.1	0.0109303	0.00460499	1.25696	3.58514e-05	3.99608e-06	4.61336
SLFN5	0.0152073	0.00752071	1.01264	4.15455e-05	4.66709e-06	4.58088
TC2N	0.0137816	0.00610913	1.08547	4.51685e-05	5.10447e-06	4.56208
SH2D1B	0.0143757	0.00680335	1.03609	5.80999e-05	6.6831e-06	4.50512
RPSAP12	0.0108115	0.00441986	1.22743	6.43252e-05	7.45543e-06	4.48185
FBLN5	0.009861	0.00391077	1.30342	6.6035e-05	7.6758e-06	4.47566
HES4	0.00558394	0.00129588	2.01778	6.96772e-05	8.13197e-06	4.46353
CKB	0.00653439	0.00178183	1.74251	8.40463e-05	9.92206e-06	4.42056
TCEA3	0.00724724	0.00252233	1.56935	8.80239e-05	1.04449e-05	4.40943
AL365258.2	0.0114055	0.00513722	1.14809	8.98721e-05	1.07065e-05	4.4039
P2RY10	0.00974219	0.00395705	1.27791	9.46983e-05	1.13452e-05	4.39134
MATK	0.0105738	0.00441986	1.21485	9.65709e-05	1.15825e-05	4.38682
PLEKHF1	0.0114055	0.00492896	1.16052	9.89652e-05	1.18764e-05	4.38134
STAT4	0.0111679	0.00492896	1.1637	9.98349e-05	1.1995e-05	4.37917
CD28	0.00796008	0.00275374	1.45466	0.000109589	1.33061e-05	4.35655
PTPN4	0.0105738	0.00448929	1.19236	0.000122374	1.49654e-05	4.33065
MIAT	0.00938577	0.00360994	1.28987	0.000131858	1.6276e-05	4.31211
TBC1D31	0.010455	0.00453557	1.18381	0.00015082	1.87384e-05	4.28082
ZAP70	0.0133064	0.00673393	1.00029	0.000158286	1.97512e-05	4.26904
IL12RB1	0.0110491	0.00479011	1.14097	0.000179214	2.25676e-05	4.23919
NEURL1	0.00582155	0.00161985	1.7673	0.000179537	2.26202e-05	4.23884
PABPC1P4	0.0100986	0.00437358	1.1809	0.000225011	2.87583e-05	4.1844
TMEM204	0.0083165	0.00330911	1.31951	0.000232209	2.97876e-05	4.17642
PASK	0.0114055	0.00522979	1.06873	0.000258242	3.34051e-05	4.15016
PRKCQ	0.00558394	0.00157356	1.7583	0.000302129	3.94478e-05	4.11209
XCL1	0.0105738	0.00479011	1.09396	0.00038026	5.04678e-05	4.05463
TESPA1	0.00629678	0.00196696	1.54788	0.000445258	5.99928e-05	4.01406
AC064805.1	0.0110491	0.00499838	1.06984	0.000452575	6.11004e-05	4.00965
RALGDS	0.00962338	0.00446615	1.12278	0.00051769	7.07967e-05	3.97472
SLAMF6	0.00891054	0.00372564	1.19663	0.00054551	7.50049e-05	3.96095
RPL5P1	0.00843531	0.00354052	1.21909	0.000562444	7.7598e-05	3.95281
KIR3DL2	0.00582155	0.00194381	1.56564	0.000602227	8.36134e-05	3.93499
TRAV4	0.00415825	0.00120331	1.99149	0.00062808	8.75408e-05	3.92411
PLEKHB1	0.0066532	0.00249919	1.40682	0.000664134	9.32361e-05	3.90868
SCT	0.00403944	0.000971907	2.10117	0.000678496	9.53893e-05	3.90336
TMIGD2	0.00962338	0.00418846	1.11233	0.000740502	0.000105053	3.87965
DYRK2	0.0109303	0.00560004	1.0063	0.000773958	0.000110372	3.8676
PRSS30P	0.00689082	0.00266117	1.35134	0.000875512	0.000126798	3.83366
PDCD2L	0.00784127	0.00337853	1.21708	0.000934557	0.000136795	3.8149

## Sheet: NK cell
marker genes of NK cell
name	pct1	pct2	log2FC	q	p	score
RPS29	0.995932	0.863794	1.14666	0	0	83.5885
RPL34	0.984225	0.815217	1.04856	0	0	70.6922
CD52	0.893972	0.566221	1.25339	0	0	67.3299
AP001324.1	0.876204	0.558997	1.19176	0	0	62.2566
RPL30	0.911906	0.664157	1.0081	0	0	57.9385
TRABD2A	0.862255	0.590977	1.07892	0	0	57.6289
AP003352.1	0.90626	0.65716	1.00103	0	0	56.9761
IGKC	0.895218	0.578069	1.24836	0	0	56.3607
RPL10P16	0.867818	0.591457	1.03412	0	0	55.2288
MER58D	0.665311	0.346983	1.29747	0	0	52.3349
AC034236.1	0.667137	0.358476	1.25876	0	0	51.1303
RPL13P12	0.662072	0.366838	1.2302	0	0	49.5123
GNLY	0.527566	0.220704	1.51649	0	0	47.8469
IGLC3	0.636167	0.314497	1.32773	0	0	45.7075
RPS12	0.625872	0.34726	1.15679	0	0	45.3787
RPS13P2	0.64447	0.372092	1.09249	0	0	44.1338
RPL21P28	0.603371	0.340162	1.11107	0	0	42.927
RPS23P8	0.55812	0.303837	1.13012	0	0	41.1836
CCL5	0.53811	0.26779	1.19495	0	0	40.6733
RPS15AP1	0.582365	0.330285	1.07107	0	0	40.3853
IL32	0.422202	0.187309	1.33854	0	0	38.9784
IGLC2	0.5592	0.272716	1.24849	0	0	38.8177
IGLL5	0.524244	0.223331	1.21321	9.63864e-279	6.41885e-281	36.3017
IGLC1	0.520757	0.220982	1.2135	1.843e-276	1.23974e-278	36.1485
AC112491.1	0.465792	0.260338	1.01627	6.77285e-237	5.376e-239	33.4028
RPL23AP42	0.467287	0.261854	1.01346	8.52022e-237	6.8203e-239	33.3952
AC004453.1	0.340086	0.162174	1.20011	7.38891e-215	6.70996e-217	31.786
TRBC2	0.32539	0.148685	1.23051	3.0249e-210	2.90973e-212	31.4335
TRBC1	0.245849	0.104529	1.29818	1.2639e-166	1.44534e-168	27.9192
CD3D	0.283627	0.133226	1.16133	1.40074e-163	1.63951e-165	27.6506
PTPRCAP	0.298655	0.146942	1.11534	3.20568e-163	3.77367e-165	27.6183
RNU1-125P	0.191133	0.0710334	1.51339	4.19822e-161	5.02679e-163	27.4572
CORO1B	0.322816	0.170258	1.01467	1.04318e-152	1.27012e-154	26.6942
RPS27AP2	0.131186	0.0368555	1.96908	2.23439e-151	2.75053e-153	26.628
GZMA	0.227665	0.0983656	1.27401	1.41116e-148	1.75611e-150	26.3347
RPL32P29	0.17818	0.0674464	1.47902	2.07598e-139	2.69517e-141	25.5044
TRAC	0.246762	0.114962	1.13528	1.82804e-134	2.47166e-136	25.0239
PCED1B-AS1	0.24178	0.118726	1.06435	3.44056e-120	5.18422e-122	23.6345
IGHA2	0.237961	0.0911916	1.20921	2.13774e-115	3.30742e-117	23.1427
GZMB	0.231568	0.110718	1.06891	3.30437e-111	5.31242e-113	22.7188
IGHM	0.210976	0.0880845	1.12106	1.17801e-92	2.1316e-94	20.7042
ARL4C	0.184905	0.0919746	1.03474	5.21013e-86	9.88333e-88	19.9433
LINC01871	0.114829	0.044838	1.384	6.51746e-83	1.2714e-84	19.5823
KLRB1	0.129442	0.054336	1.26055	1.79489e-80	3.57385e-82	19.2847
KLRC4-KLRK1	0.118482	0.0494354	1.26524	2.84709e-74	5.89872e-76	18.5172
KLRK1	0.118814	0.0497133	1.25893	6.65395e-74	1.38307e-75	18.4704
CD3E	0.148622	0.0725491	1.06836	1.6645e-72	3.49337e-74	18.2902
GZMH	0.150614	0.0738121	1.04467	1.11721e-69	2.39735e-71	17.9249
RPS17P2	0.0798738	0.0284437	1.53699	1.95674e-66	4.3173e-68	17.5045
RPL36AP26	0.127698	0.0594134	1.10471	1.30437e-65	2.89548e-67	17.3874
AC020898.1	0.138243	0.0676485	1.02395	4.74426e-63	1.08187e-64	17.039
AL592114.1	0.0811192	0.032738	1.3313	3.03707e-55	7.68155e-57	15.9365
KLRD1	0.106609	0.0506479	1.03936	4.49988e-48	1.23803e-49	14.848
AC090114.1	0.097559	0.0473135	1.05439	2.07288e-46	5.8006e-48	14.5858
CD79A	0.0864331	0.0386238	1.14383	2.85606e-45	8.08825e-47	14.4034
LINC00861	0.0841083	0.0382954	1.14139	2.92647e-45	8.30735e-47	14.4018
FCRL6	0.0529724	0.0187688	1.52304	2.32051e-43	6.64964e-45	14.0957
CD2	0.0929093	0.044838	1.04198	8.74707e-43	2.51833e-44	13.9969
AC018868.1	0.0936566	0.0463031	1.01116	1.36271e-41	3.98747e-43	13.7973
PRF1	0.0752242	0.0336979	1.15582	1.44615e-40	4.30947e-42	13.624
GZMK	0.0593657	0.0232652	1.31159	1.46551e-38	4.60373e-40	13.2763
CD7	0.0743109	0.0338242	1.10715	1.39301e-37	4.43222e-39	13.1032
FGFBP2	0.0714048	0.0326117	1.12571	5.38475e-37	1.74952e-38	12.9981
TRDC	0.071903	0.0331422	1.08633	8.05916e-35	2.73229e-36	12.6025
AC034238.1	0.0550482	0.0222548	1.26264	9.27868e-34	3.22064e-35	12.4058
CD247	0.0607772	0.026827	1.17201	1.08896e-33	3.78713e-35	12.3925
RPL26P37	0.0613584	0.0274585	1.14805	3.28426e-33	1.16869e-34	12.301
RPL37P6	0.071903	0.0346326	1.03655	4.28286e-33	1.5298e-34	12.2787
AL033519.2	0.0659249	0.0309698	1.08408	1.49614e-32	5.44471e-34	12.1751
GZMM	0.0539688	0.0230126	1.21881	9.12897e-32	3.3836e-33	12.0246
AC010343.1	0.0325473	0.0101548	1.67852	1.43822e-30	5.43711e-32	11.7935
AL590609.1	0.0650116	0.0315255	1.02168	3.16986e-29	1.24526e-30	11.5224
RPS29P11	0.0505646	0.023442	1.16517	2.64944e-28	1.05685e-29	11.3363
IL7R	0.0504816	0.0237704	1.05529	9.64936e-24	4.32293e-25	10.3597
FLT3LG	0.0540518	0.0266249	1.00224	2.20787e-23	9.99529e-25	10.2787
MS4A1	0.0479907	0.0220527	1.08637	3.79524e-23	1.72581e-24	10.2258
KLRF1	0.0469113	0.0223053	1.0626	2.87137e-22	1.33853e-23	10.0245
FCMR	0.0490701	0.0236189	1.0159	1.16775e-21	5.60859e-23	9.88117
CD160	0.0240784	0.00815924	1.57623	7.19906e-21	3.54481e-22	9.69529
CDKN2B-AS1	0.0387745	0.0171268	1.13708	1.18927e-20	5.91993e-22	9.64137
SPOCK2	0.0387745	0.0178341	1.0854	3.49977e-19	1.81745e-20	9.28181
AC010619.1	0.0389406	0.018011	1.07057	8.4988e-19	4.50495e-20	9.18421
ENO2	0.0285619	0.0113168	1.29279	2.42307e-18	1.30721e-19	9.06878
GPR183	0.0412654	0.0202339	1.00034	5.95954e-18	3.25517e-19	8.96795
APOOL	0.0335437	0.015106	1.12371	1.37293e-17	7.61916e-19	8.87364
ATP8B2	0.0342909	0.0163437	1.09898	2.37329e-17	1.33144e-18	8.81114
IGHD	0.0218366	0.00737616	1.47983	9.54385e-17	5.52755e-18	8.64989
DENND4C	0.028645	0.0132114	1.15201	7.75385e-16	4.7464e-17	8.39993
LINC01278	0.0327964	0.0150049	1.06308	1.05184e-15	6.50234e-17	8.36248
X7A_LINE	0.0249087	0.0105338	1.24064	2.05191e-15	1.29331e-16	8.28106
SUPT3H	0.0264032	0.0113926	1.18267	4.7364e-15	3.03313e-16	8.17852
TBX21	0.0195948	0.00755298	1.39598	2.14444e-14	1.41078e-15	7.99094
PVRIG	0.0297243	0.0138682	1.06431	2.43198e-14	1.60485e-15	7.9745
LTR46-int	0.0295583	0.0134135	1.07032	2.5124e-14	1.6613e-15	7.97017
AL590128.1	0.0312189	0.015106	1.02446	2.90929e-14	1.93353e-15	7.95134
PAX5	0.0181003	0.00639099	1.44606	5.69342e-14	3.85664e-15	7.86558
VPREB3	0.0181003	0.00649203	1.42535	1.29196e-13	8.90795e-15	7.75978
CLUHP3	0.0227499	0.00982646	1.21072	1.57193e-13	1.08595e-14	7.73436
AC008079.1	0.0136998	0.00409225	1.72797	1.65174e-13	1.14442e-14	7.72828
SAMD3	0.025822	0.0119231	1.08007	6.46387e-13	4.69159e-14	7.54525
XCL2	0.0175191	0.00704777	1.31214	7.06828e-12	5.50115e-13	7.21696
TIGIT	0.017104	0.0066436	1.33836	7.134e-12	5.55709e-13	7.21559
TNFRSF13C	0.0194288	0.00823503	1.23011	7.39042e-12	5.76678e-13	7.21045
LAIR2	0.0255729	0.0115947	1.0418	7.67862e-12	5.99682e-13	7.20486
MYOM2	0.0190136	0.00767929	1.24214	1.20127e-11	9.51902e-13	7.14167
PRR5L	0.0150282	0.00555738	1.42687	2.22576e-11	1.79965e-12	7.05363
XCL1	0.0119562	0.00383964	1.64493	2.53481e-11	2.06148e-12	7.03489
GATA3	0.0215875	0.0103064	1.08896	4.14142e-11	3.40986e-12	6.96372
SH2D1A	0.0210893	0.00967489	1.10152	5.6385e-11	4.69559e-12	6.9184
AL355581.1	0.0204251	0.00924546	1.11919	1.02025e-10	8.70914e-12	6.83015
CD8A	0.0211724	0.00995276	1.07083	1.59623e-10	1.38406e-11	6.76322
NMT2	0.023082	0.0113168	1.01086	1.8034e-10	1.56612e-11	6.74522
RN7SL5P	0.0132846	0.00477429	1.42486	2.78203e-10	2.4478e-11	6.68021
AC005842.1	0.0160246	0.0067699	1.24933	3.01447e-10	2.6584e-11	6.668
ID3	0.017104	0.00762877	1.19503	3.33577e-10	2.95745e-11	6.65226
AC074050.3	0.0148622	0.00601207	1.31095	3.77528e-10	3.36236e-11	6.6334
AC093591.1	0.0165227	0.00714881	1.15398	2.47699e-09	2.35436e-10	6.33928
SPIB	0.0139489	0.0056079	1.29236	2.85606e-09	2.72427e-10	6.31682
ZAP70	0.014447	0.00578473	1.2377	4.46008e-09	4.33827e-10	6.24428
PYHIN1	0.0162737	0.00737616	1.13446	5.36976e-09	5.23755e-10	6.21469
IGIP	0.0158585	0.00732564	1.14016	5.81878e-09	5.68727e-10	6.20174
HIVEP2	0.0112919	0.00401647	1.42945	8.47951e-09	8.41904e-10	6.13973
NOP53-AS1	0.0181833	0.00896759	1.00998	1.70572e-08	1.72912e-09	6.02397
LYPD2	0.0111259	0.00434486	1.38026	2.13665e-08	2.18322e-09	5.98628
CD40LG	0.0105447	0.00381438	1.44	2.3332e-08	2.3919e-09	5.9714
HLA-DQA2	0.0149452	0.0068962	1.13131	2.41231e-08	2.47462e-09	5.96569
BANK1	0.0112089	0.00411751	1.38935	2.43579e-08	2.50035e-09	5.96407
SCML4	0.017353	0.00826029	1.00843	5.4551e-08	5.79049e-09	5.825
CRIP2	0.0125374	0.0050269	1.23113	7.49038e-08	8.03537e-09	5.77004
BCL11B	0.00888409	0.0030313	1.53482	8.45541e-08	9.12884e-09	5.74865
CTLA4	0.0140319	0.00641625	1.12221	1.08297e-07	1.17944e-08	5.7049
IKZF3	0.0155264	0.00737616	1.03656	1.64095e-07	1.81359e-08	5.63101
LINC02273	0.011624	0.0049006	1.20794	3.34925e-07	3.81201e-08	5.50139
RPL12P50	0.0135337	0.00621416	1.08219	3.88756e-07	4.46392e-08	5.47339
AHDC1	0.0119562	0.00568368	1.15231	4.77273e-07	5.57343e-08	5.43396
GPR18	0.00971438	0.00381438	1.33936	4.85816e-07	5.67646e-08	5.43072
STAT4	0.0107938	0.00447116	1.22789	6.90242e-07	8.17649e-08	5.36508
TRAF1	0.0136998	0.00641625	1.04461	8.00446e-07	9.54117e-08	5.33705
PASK	0.0109598	0.00479956	1.1917	8.80034e-07	1.05846e-07	5.31824
AC245140.2	0.0107938	0.00447116	1.20655	9.50664e-07	1.1466e-07	5.30363
AC008953.1	0.0133677	0.00641625	1.02557	1.57684e-06	1.96124e-07	5.20464
IL2RB	0.0110428	0.00474903	1.15864	1.65525e-06	2.06545e-07	5.19505
IGHV2-5	0.00813683	0.00343547	1.35921	2.46059e-06	3.13491e-07	5.1169
MATK	0.00963135	0.00414277	1.20839	3.75238e-06	4.87915e-07	5.03258
LINC00892	0.00772169	0.00287973	1.37522	5.75279e-06	7.6931e-07	4.94453
PLCG1	0.00539688	0.00151565	1.77395	6.11076e-06	8.19645e-07	4.93229
DPP4	0.00705746	0.0025766	1.45311	6.36596e-06	8.57731e-07	4.92331
AC004585.1	0.00531385	0.00166721	1.72656	9.59938e-06	1.32503e-06	4.83755
ISYNA1	0.011375	0.00533003	1.04108	1.00886e-05	1.39391e-06	4.82721
AL512646.1	0.00938227	0.00391543	1.17099	1.18053e-05	1.64938e-06	4.79356
HLA-DOB	0.00921621	0.00406699	1.15421	1.71237e-05	2.44311e-06	4.7141
CCDC65	0.00929924	0.00426908	1.1354	1.79571e-05	2.57289e-06	4.70355
CHRM3-AS2	0.00946529	0.00421856	1.09461	3.1603e-05	4.72365e-06	4.57786
MS4A2	0.00705746	0.00250082	1.35664	3.33137e-05	4.99055e-06	4.56636
CD5	0.00996347	0.00497638	1.02076	4.41262e-05	6.69047e-06	4.50441
PTPN4	0.00929924	0.0043196	1.0722	4.43313e-05	6.72454e-06	4.50333
FRG1GP	0.00913318	0.0041933	1.08239	4.91528e-05	7.50882e-06	4.47982
AC013264.1	0.00913318	0.00411751	1.08078	5.68719e-05	8.81809e-06	4.44536
AL009174.1	0.00780472	0.00330917	1.17566	6.5586e-05	1.02795e-05	4.41226
RALGDS	0.00896712	0.0041933	1.05013	8.95881e-05	1.43488e-05	4.33944
TMEM204	0.00730654	0.0031576	1.19803	9.56021e-05	1.53635e-05	4.32443
MAF	0.00846895	0.00389017	1.08127	0.000101413	1.63656e-05	4.31043
GRAP	0.00763866	0.00335969	1.15501	0.00010419	1.68697e-05	4.30373
GATA2	0.0080538	0.00341021	1.13149	0.000114317	1.86402e-05	4.28153
FCRLA	0.0074726	0.00333443	1.15353	0.000124024	2.03314e-05	4.26218
FCER2	0.00772169	0.00330917	1.12323	0.000154087	2.57261e-05	4.20924
CAMK4	0.00614414	0.00252608	1.26195	0.000192487	3.26552e-05	4.15502
CXCR3	0.00755563	0.00353651	1.10387	0.000208236	3.55792e-05	4.13533
P2RY10	0.0080538	0.00394069	1.05035	0.000221093	3.79691e-05	4.12036
RGPD1	0.0048987	0.00184404	1.4174	0.000282519	4.93251e-05	4.05968
BCL9L	0.00738957	0.00335969	1.09524	0.000301971	5.324e-05	4.04174
PRR5	0.00655928	0.00267765	1.18009	0.00032132	5.68891e-05	4.02616
SNORD3C	0.00415144	0.00138934	1.5782	0.000337866	6.01353e-05	4.01316
WDR86-AS1	0.00440053	0.00156617	1.50692	0.000340922	6.07266e-05	4.01084
RN7SL3	0.00730654	0.00351125	1.08029	0.000343535	6.12614e-05	4.0087
TSHZ2	0.00581202	0.002324	1.25293	0.00037126	6.65801e-05	3.98899
AC105446.1	0.00547991	0.00217243	1.28185	0.000417962	7.5827e-05	3.95801
RNF157	0.00647625	0.00282921	1.16135	0.000418263	7.59097e-05	3.95774
OSBPL3	0.0074726	0.00376386	1.03458	0.000438877	8.00642e-05	3.94496
ZNF827	0.00772169	0.00389017	1.01424	0.000459671	8.41668e-05	3.93296
JADE2	0.00556294	0.00217243	1.27454	0.00046216	8.46848e-05	3.93151
OR2H2	0.00523082	0.00214717	1.29339	0.000508871	9.38602e-05	3.90671
ATP6V0E2-AS1	0.00697443	0.0031576	1.07767	0.000551492	0.000103026	3.88407
ERICH6-AS1	0.00506476	0.00209665	1.31438	0.000570495	0.000106968	3.87499
SLC5A10	0.00755563	0.00363756	1.01435	0.000618827	0.000116556	3.85396
AC009413.1	0.00423447	0.00151565	1.45209	0.000702683	0.000134004	3.81972
AP000769.1	0.00547991	0.00234926	1.20882	0.000812386	0.000156783	3.78076
AC099063.4	0.00514779	0.00204613	1.24898	0.000918255	0.000178882	3.74778
TNFRSF4	0.00556294	0.00229873	1.19259	0.000983955	0.000193157	3.72846

## Sheet: Plasma cell_1
marker genes of Plasma cell_1
gene	pct1	pct2	log2FC	q	p	score
IGKC	1	0.647482	6.21197	0	0	84.1067
JCHAIN	0.926756	0.171049	5.09348	2.52217e-233	3.39321e-237	46.0995
WT1-AS	0.674141	0.0151289	6.83567	2.28832e-118	9.23577e-122	29.0519
RF02210	0.674141	0.0151289	6.83567	2.28832e-118	9.23577e-122	29.0519
SNX22	0.772795	0.202033	3.01996	4.05913e-122	8.19145e-126	27.5014
PPIB	0.7713	0.203328	3.01305	1.92636e-121	5.18326e-125	27.3908
L1MB7	0.846039	0.440662	2.20931	6.16298e-91	3.73112e-94	22.6858
HSP90B1	0.603886	0.0924218	3.38878	1.07661e-80	7.24209e-84	21.6448
IGHA1	0.701046	0.305561	3.79586	2.39281e-75	1.9315e-78	21.0867
SEC11C	0.568012	0.0743888	3.51676	9.08094e-76	6.71938e-79	20.9013
SUB1	0.639761	0.172501	2.50326	1.23306e-70	1.07828e-73	19.6661
FKBP11	0.4858	0.0429143	3.97749	6.39485e-64	6.45249e-67	19.0304
MZB1	0.455904	0.0383619	4.08396	4.81459e-61	5.18185e-64	18.555
AC073610.2	0.463378	0.0374004	4.06525	8.91945e-61	1.01998e-63	18.4882
MER50-int	0.394619	0.0212315	4.72517	1.02407e-53	1.37773e-56	17.3086
ISG20	0.521674	0.109552	2.68781	9.73453e-55	1.24415e-57	17.1068
TNFRSF17	0.366218	0.015384	4.80797	6.33154e-51	9.36996e-54	16.7724
IGHA2	0.499253	0.120521	3.70145	6.60969e-46	1.15601e-48	15.7849
FGF23	0.321375	0.019387	4.39137	8.13797e-42	1.53278e-44	14.9697
MYDGF	0.428999	0.0860641	2.72993	4.89737e-42	8.89472e-45	14.821
IGHG1	0.393124	0.12111	3.27715	3.2083e-37	6.90606e-40	14.0114
SMARCB1	0.325859	0.0329265	3.61505	7.90738e-37	1.75531e-39	13.8929
IGHG4	0.38864	0.149052	3.50238	3.20884e-36	7.33893e-39	13.8301
DERL3	0.282511	0.0178172	4.25824	5.37905e-34	1.33879e-36	13.3414
ITM2C	0.294469	0.0257054	3.72351	3.61474e-34	8.75357e-37	13.3368
TMEM258	0.620329	0.293689	1.5244	2.48073e-35	5.84054e-38	13.3284
IGHG2	0.334828	0.0818257	3.64282	4.28e-32	1.09404e-34	12.9455
XBP1	0.32287	0.0519995	2.89295	3.81733e-31	1.07849e-33	12.619
MIF	0.597907	0.278855	1.47111	2.28051e-31	6.19527e-34	12.5166
MIF-AS1	0.597907	0.278894	1.47091	2.28051e-31	6.28957e-34	12.5152
PEBP1	0.364723	0.082277	2.34243	9.16575e-30	2.83617e-32	12.2559
PDIA6	0.343797	0.0722695	2.41645	8.87646e-29	2.80636e-31	12.0461
ATP6V1C2	0.340807	0.0712884	2.42401	1.47858e-28	4.77411e-31	11.997
FKBP2	0.366218	0.0929516	2.20871	1.54669e-27	5.20211e-30	11.7568
AP001453.5	0.366218	0.0928927	2.20077	1.73348e-27	5.94694e-30	11.7429
CD27	0.29148	0.0489384	2.77359	2.76096e-27	9.84331e-30	11.7424
SPCS2	0.32287	0.0640673	2.4584	4.53307e-27	1.64661e-29	11.6614
AP000350.4	0.557549	0.264786	1.40707	1.0161e-26	3.82763e-29	11.4983
SDF2L1	0.281016	0.0443468	2.73797	3.33019e-25	1.34408e-27	11.2487
SPCS3	0.285501	0.0525293	2.56177	4.31713e-24	1.8005e-26	10.9782
MANF	0.2287	0.0275499	3.04635	1.74999e-22	7.76936e-25	10.612
SSR3	0.301943	0.0644794	2.23375	2.43031e-22	1.09532e-24	10.5275
RPLP0	0.569507	0.301224	1.20255	1.81793e-21	8.31559e-24	10.2644
CD79A	0.252616	0.0471135	2.58486	4.04176e-21	1.87597e-23	10.2585
CD27-AS1	0.219731	0.0378321	2.64585	4.19683e-19	2.20202e-21	9.73683
IGHG3	0.216741	0.037734	3.56651	7.52201e-19	4.0479e-21	9.72637
SSR4	0.363229	0.13567	1.60668	1.90978e-18	1.06627e-20	9.51225
EAF2	0.230194	0.0429536	2.38873	1.20254e-17	6.87582e-20	9.32847
SEC61G	0.339312	0.1185	1.61299	2.81153e-17	1.64539e-19	9.19862
ENAM	0.144993	0.00922256	4.12664	1.04075e-16	6.16074e-19	9.13205
RPLP0P2	0.345291	0.12368	1.54045	1.24921e-16	7.47878e-19	9.01863
L1M4a1	0.233184	0.0577097	2.2237	7.28171e-16	4.40841e-18	8.84373
CALR	0.236173	0.0552372	2.09315	1.06968e-15	6.61982e-18	8.781
CD38	0.146487	0.0109493	3.70174	1.67959e-15	1.05073e-17	8.77423
HSPA5	0.174888	0.0289431	2.70578	6.60921e-15	4.22357e-17	8.57897
HRASLS2	0.130045	0.00533731	4.61488	1.28185e-14	8.364e-17	8.53127
HERPUD1	0.203288	0.0482516	2.2439	1.36725e-14	9.01319e-17	8.47156
OSTC	0.218236	0.049586	2.15531	1.69896e-14	1.14285e-16	8.43575
SPCS1	0.369208	0.14968	1.35045	1.45788e-14	9.70874e-17	8.42842
SELENOS	0.200299	0.0462109	2.18519	3.07536e-14	2.08941e-16	8.35999
AC092069.1	0.221226	0.0515678	2.05794	3.34581e-14	2.29566e-16	8.34221
LMAN1	0.125561	0.00782936	3.94567	5.32312e-14	3.68816e-16	8.32928
BLOC1S5-TXNDC5	0.125561	0.00763314	4.05986	1.31543e-13	9.46798e-16	8.21121
TXNDC5	0.125561	0.00769201	4.05463	1.32221e-13	9.6057e-16	8.20933
SEC61B	0.346786	0.137809	1.37947	1.2416e-13	8.85309e-16	8.15285
DDOST	0.218236	0.0542757	1.94364	3.49671e-13	2.63441e-15	8.02559
SPCS2P4	0.158445	0.0256073	2.57838	1.07998e-12	8.3545e-15	7.89259
IGHM	0.195815	0.115714	2.60917	2.47546e-12	1.96492e-14	7.80993
LINC01781	0.116592	0.0100663	3.58101	7.58138e-12	6.17077e-14	7.64347
DNAJB11	0.156951	0.0285507	2.3805	1.33698e-11	1.1152e-13	7.53568
MER52D	0.110613	0.0103607	3.51433	2.48624e-11	2.14072e-13	7.46886
RPN2	0.192825	0.0491543	1.92163	2.12735e-11	1.81739e-13	7.45762
ATP5MC3	0.364723	0.17309	1.15052	3.91179e-11	3.42078e-13	7.35609
PSME2P6	0.300448	0.122425	1.32358	4.02249e-11	3.54464e-13	7.35368
PRDX4	0.134529	0.023547	2.56133	9.0526e-11	8.15988e-13	7.26264
RAN	0.334828	0.154782	1.20206	9.43555e-11	8.56854e-13	7.22859
SSR2	0.307922	0.125466	1.27486	1.05091e-10	9.61417e-13	7.21185
PDIA4	0.116592	0.0139908	2.97695	1.74468e-10	1.61957e-12	7.1693
BMP6	0.0956652	0.00555316	4.02538	2.15645e-10	2.08885e-12	7.14639
PIM2	0.110613	0.0131274	3.05308	2.06471e-10	1.95833e-12	7.14352
TMED9	0.239163	0.0831992	1.51095	1.93166e-10	1.80614e-12	7.12634
CRELD2	0.113602	0.0136572	3.01434	3.29889e-10	3.28424e-12	7.06761
UQCRH	0.382661	0.194459	1.05748	3.68021e-10	3.71339e-12	7.01624
ALG5	0.149477	0.0320631	2.12426	8.13563e-10	8.58691e-12	6.90905
PINK1-AS	0.177877	0.0445626	1.86374	8.21088e-10	8.72675e-12	6.90173
UFM1	0.179372	0.0520388	1.80577	1.43448e-09	1.54391e-11	6.8184
UBE2J1	0.144993	0.0286684	2.17447	1.57507e-09	1.70582e-11	6.80652
TPD52	0.0911809	0.00804521	3.37532	3.19423e-09	3.54532e-11	6.71344
ATP5MC1	0.22571	0.0824536	1.43871	5.94325e-09	6.87636e-11	6.58508
SELENOK	0.22272	0.0797653	1.44695	6.73507e-09	7.8378e-11	6.56476
DAD1	0.328849	0.163436	1.05766	1.23941e-08	1.46735e-10	6.46279
IGKV4-1	0.0852018	0.00627919	4.03572	2.19267e-08	2.68442e-10	6.40526
AQP3	0.0956652	0.0114791	2.92829	2.40933e-08	2.96588e-10	6.37521
ATP5F1A	0.2571	0.108591	1.19231	7.78695e-08	1.03714e-09	6.15127
LMAN2	0.170404	0.0545112	1.61485	8.65049e-08	1.1638e-09	6.13776
NME1-NME2	0.263079	0.114909	1.16556	8.59373e-08	1.15038e-09	6.13422
TMED10	0.16293	0.0476826	1.66949	9.44595e-08	1.29549e-09	6.11983
GREM1	0.189836	0.0836702	1.49794	1.28068e-07	1.8005e-09	6.0695
BOLA2B	0.239163	0.0983085	1.22033	1.30926e-07	1.84949e-09	6.05604
GNG7	0.0956652	0.0132648	2.63846	1.61732e-07	2.33905e-09	6.03224
NME2	0.258595	0.113045	1.15149	1.63899e-07	2.38143e-09	6.01377
NME1	0.127055	0.0301401	1.97266	1.70104e-07	2.51735e-09	6.01312
AL049629.2	0.146487	0.035654	1.80951	1.68831e-07	2.4864e-09	6.01184
AP005263.1	0.218236	0.0814921	1.30361	1.68831e-07	2.48237e-09	6.00767
NDUFV2	0.218236	0.0813744	1.30392	1.68831e-07	2.48715e-09	6.00734
CNPY2	0.209268	0.0780385	1.35283	1.8981e-07	2.83451e-09	5.98677
RABAC1	0.240658	0.0965425	1.22147	2.26184e-07	3.42335e-09	5.95352
TENT5C	0.0732436	0.00502335	3.665	2.92715e-07	4.52876e-09	5.92973
ARF4	0.139013	0.0371846	1.80869	2.99881e-07	4.74049e-09	5.90485
PRDX1	0.2571	0.116165	1.12388	3.00156e-07	4.76502e-09	5.89708
CCND2	0.0881913	0.0118912	2.81407	3.98345e-07	6.37738e-09	5.86524
POU2AF1	0.0612855	0.00280601	4.43244	4.37102e-07	7.05667e-09	5.85835
ANKRD36BP2	0.0553064	0.000824143	5.94844	5.33326e-07	8.86126e-09	5.8227
MMACHC	0.249626	0.111966	1.12742	4.65371e-07	7.57566e-09	5.81795
TMED2	0.165919	0.0515286	1.53659	4.71523e-07	7.70752e-09	5.81789
PPA1	0.150972	0.0451709	1.62173	5.03618e-07	8.2999e-09	5.80615
CDK2AP2	0.213752	0.0796476	1.29739	5.05811e-07	8.37008e-09	5.80196
KDELR2	0.136024	0.0361446	1.78113	5.81691e-07	9.70399e-09	5.78098
PDLIM1	0.0807175	0.00924218	2.86033	7.58439e-07	1.28566e-08	5.74112
PSMA5	0.158445	0.0481339	1.55196	8.78783e-07	1.50149e-08	5.70219
TRAM1	0.133034	0.0387347	1.72664	9.06092e-07	1.55424e-08	5.69873
AC012236.1	0.058296	0.00166791	5.05052	1.35236e-06	2.4016e-08	5.64403
DERL1	0.0941704	0.0183274	2.27008	1.50632e-06	2.70542e-08	5.60558
CD59	0.195815	0.0650877	1.32652	1.82744e-06	3.31904e-08	5.55917
COPE	0.258595	0.130941	1.02982	2.39165e-06	4.39203e-08	5.50875
PLPP5	0.0852018	0.0142263	2.45342	2.55865e-06	4.71592e-08	5.50685
L1M2c	0.0687593	0.00990934	3.26492	3.17839e-06	5.94371e-08	5.47469
ZBP1	0.0657698	0.00743691	3.15782	3.56697e-06	6.69437e-08	5.44927
PSMB6	0.255605	0.121483	1.0305	3.91189e-06	7.39433e-08	5.4136
ERGIC2	0.107623	0.0275499	1.94562	4.10493e-06	7.84205e-08	5.41059
SRM	0.0762332	0.010341	2.65594	4.36077e-06	8.44816e-08	5.40085
PDIA3	0.192825	0.0757231	1.23951	4.65583e-06	9.08241e-08	5.37686
CCDC32	0.083707	0.0135199	2.39694	6.11802e-06	1.20171e-07	5.33342
SLAMF7	0.0687593	0.00947765	2.84829	6.93544e-06	1.38093e-07	5.31238
RPN1	0.112108	0.031082	1.74952	7.98039e-06	1.59436e-07	5.27565
CHAC2	0.0523169	0.00304148	3.98362	9.71801e-06	1.98727e-07	5.24867
DNAJC15	0.19133	0.0781367	1.18886	8.97103e-06	1.81641e-07	5.24717
CYCS	0.155456	0.0557474	1.38263	1.12474e-05	2.33785e-07	5.20109
ERLEC1	0.0852018	0.01715	2.22202	1.22794e-05	2.56888e-07	5.1896
MSTB-int	0.0717489	0.0126957	2.60804	1.28737e-05	2.72784e-07	5.18182
YIF1A	0.113602	0.0297477	1.75479	1.28622e-05	2.71675e-07	5.17469
SLC25A4	0.0568012	0.005769	3.25064	1.37133e-05	2.9242e-07	5.17121
SRPRB	0.0807175	0.0157568	2.26926	1.53232e-05	3.29841e-07	5.14175
TNFRSF13B	0.0478326	0.00282563	4.01907	1.84625e-05	4.03268e-07	5.11221
PSMA3	0.182362	0.0733684	1.19995	2.00625e-05	4.39954e-07	5.07839
FAM30A	0.0657698	0.00747616	2.99586	2.1833e-05	4.83187e-07	5.07274
RRM2	0.0956652	0.0194851	2.05774	2.13767e-05	4.71652e-07	5.07032
SEC13	0.119581	0.0366548	1.57586	2.21873e-05	4.92521e-07	5.05839
PREB	0.103139	0.024273	1.80987	2.3017e-05	5.14036e-07	5.05083
L1MC	0.200299	0.0928143	1.09331	2.28454e-05	5.08666e-07	5.04982
DCPS	0.0926756	0.0203485	1.97762	2.51821e-05	5.65777e-07	5.03393
COPZ1	0.167414	0.0604372	1.25436	2.83146e-05	6.41868e-07	5.0043
LRRC59	0.0866966	0.019387	2.02255	3.02636e-05	6.90122e-07	4.99536
SLC35B1	0.0911809	0.0231545	1.92954	3.50304e-05	8.17675e-07	4.96189
P4HB	0.201794	0.0825517	1.09885	3.91161e-05	9.18305e-07	4.93285
TAPBPL	0.119581	0.0391076	1.5205	4.02337e-05	9.49955e-07	4.92883
GNL3	0.0852018	0.0194262	1.95897	5.11599e-05	1.22858e-06	4.87949
B4GALT3	0.0687593	0.011224	2.42748	5.43397e-05	1.3086e-06	4.8699
EIF5AL1	0.153961	0.0588281	1.28585	5.86007e-05	1.42698e-06	4.84607
FDX1	0.109118	0.0320435	1.60803	6.90169e-05	1.71312e-06	4.81022
AC018761.2	0.134529	0.0441309	1.39569	6.90169e-05	1.71183e-06	4.8087
CCDC167	0.0956652	0.0244888	1.76493	8.10725e-05	2.05053e-06	4.77404
PRDX2	0.139013	0.0472116	1.34689	8.78879e-05	2.22883e-06	4.75446
STT3A	0.0747384	0.0141282	2.16396	0.000105118	2.68698e-06	4.72049
SSR1	0.122571	0.0409325	1.42345	0.000106494	2.7365e-06	4.71274
HSH2D	0.0866966	0.0230564	1.83392	0.000110628	2.8576e-06	4.70647
UAP1	0.0553064	0.00651466	2.83655	0.000114721	2.98647e-06	4.70192
AC091045.1	0.0687593	0.012735	2.26439	0.000119261	3.12874e-06	4.68962
AC145207.3	0.189836	0.0784899	1.07912	0.000116907	3.05126e-06	4.68849
IGHGP	0.038864	0.00178564	4.41454	0.000166518	4.50292e-06	4.6213
C12orf75	0.142003	0.0517641	1.2741	0.000162667	4.36595e-06	4.61436
ABCB9	0.0657698	0.0128723	2.21793	0.000169209	4.59844e-06	4.6081
CPNE5	0.0433483	0.00339469	3.68389	0.000181967	4.99411e-06	4.5976
SUB1P3	0.0493274	0.00470939	3.10009	0.000188125	5.18844e-06	4.58616
AL021546.1	0.110613	0.035811	1.48546	0.000192391	5.34492e-06	4.57249
IGKV2-30	0.038864	0.00198187	4.33942	0.000205173	5.75523e-06	4.56883
CISD2	0.0881913	0.0234881	1.73489	0.000202997	5.68053e-06	4.56042
NPIPA2	0.0702541	0.0137946	2.10165	0.000223129	6.34895e-06	4.53822
DERL2	0.121076	0.0432872	1.35741	0.000223129	6.32964e-06	4.53561
ABHD1	0.0896861	0.0217417	1.72368	0.000227212	6.51098e-06	4.53041
NDUFA7	0.165919	0.0736824	1.10436	0.000226887	6.4864e-06	4.52968
TXNDC11	0.064275	0.0119108	2.22764	0.000236125	6.78229e-06	4.52467
AC010323.1	0.164425	0.0727993	1.10438	0.000257929	7.4259e-06	4.50054
C16orf74	0.0568012	0.00959538	2.38133	0.000339602	9.93722e-06	4.44229
APOBEC3C	0.171898	0.0785487	1.04069	0.000350676	1.03077e-05	4.42878
CD320	0.0523169	0.00898709	2.46452	0.000421181	1.25668e-05	4.39127
CLECL1	0.0568012	0.00939916	2.38767	0.000438157	1.31453e-05	4.38062
SAR1B	0.0702541	0.0165614	1.97518	0.000438564	1.3187e-05	4.37854
HM13	0.147982	0.0610651	1.14505	0.000457801	1.37962e-05	4.36481
MEI1	0.058296	0.0113025	2.23097	0.00048317	1.46908e-05	4.35529
SAR1A	0.107623	0.0348691	1.42592	0.000500782	1.52599e-05	4.34318
PPP1R14A	0.0433483	0.00433656	3.16515	0.000616547	1.91608e-05	4.29948
METTL7A	0.0896861	0.0281779	1.55558	0.000664193	2.08202e-05	4.27416
IGHJ4	0.0343797	0.000902633	5.29305	0.000785747	2.51591e-05	4.24179
BLNK	0.0418535	0.00437581	3.08411	0.000805166	2.58351e-05	4.23082
IGKV1-5	0.038864	0.0030611	3.87479	0.000909458	2.94262e-05	4.20415
AC068631.2	0.0702541	0.0177387	1.81592	0.000960559	3.1338e-05	4.18144
PRMT1	0.0986547	0.0329461	1.42575	0.000974309	3.19177e-05	4.17589

## Sheet: Plasma cell_2
marker genes of Plasma cell_2
gene	pct1	pct2	log2FC	q	p	score
IGLC2	0.99802	0.33304	6.5269	1.31083e-259	1.76352e-263	57.6873
IGLC3	1	0.383504	5.886	2.64359e-260	1.77828e-264	55.5216
IGLC1	0.992079	0.283985	5.1506	3.37549e-198	6.81182e-202	43.5903
IGLL5	0.992079	0.286625	5.13434	4.32442e-198	1.16357e-201	43.498
Charlie1a	0.875248	0.199135	4.71724	1.40698e-136	5.67864e-140	33.3423
JCHAIN	0.883168	0.173904	4.7076	3.35437e-139	1.1282e-142	33.1572
PPIB	0.748515	0.205375	2.95469	1.36803e-83	6.44166e-87	22.5301
SNX22	0.746535	0.204123	2.9559	1.42332e-83	7.65946e-87	22.5172
IGHA1	0.736634	0.306478	3.88396	4.147e-63	2.51063e-66	19.5775
HSP90B1	0.592079	0.0941791	3.35432	4.95229e-58	3.33128e-61	18.3387
FKBP11	0.514851	0.044048	4.16741	2.33104e-53	1.72484e-56	17.6782
IGLJ2	0.483168	0.00850839	6.9126	6.67651e-52	5.83846e-55	17.6748
AC073610.2	0.50099	0.0383953	4.26149	6.1813e-52	4.98962e-55	17.4034
SEC11C	0.50099	0.0766342	3.24773	2.39768e-44	2.58057e-47	15.6754
MZB1	0.431683	0.0399405	3.90878	2.07783e-41	2.3761e-44	15.1926
ISG20	0.512871	0.110961	2.67423	9.93073e-41	1.20243e-43	14.8041
SUB1	0.566337	0.174725	2.13937	3.99757e-36	5.37814e-39	13.7666
IGHA2	0.524752	0.121484	3.54975	1.61974e-34	2.39703e-37	13.7288
L1M4	0.693069	0.424559	1.69657	1.77638e-34	2.74833e-37	13.4083
MYDGF	0.439604	0.0870594	2.64683	2.08294e-31	3.36274e-34	12.848
FGF23	0.312871	0.0204397	4.29948	6.91206e-28	1.30188e-30	12.2154
TNFRSF17	0.289109	0.0172711	4.28098	2.69204e-27	5.25152e-30	12.0607
IGHG1	0.405941	0.121856	3.27273	5.08581e-27	1.02633e-29	11.9838
SPCS2	0.352475	0.0646051	2.62431	2.23425e-24	4.80937e-27	11.2205
IGHG2	0.332673	0.0826585	3.52545	7.84632e-22	1.90009e-24	10.7021
ITM2C	0.271287	0.0267965	3.35414	2.42303e-21	6.03069e-24	10.5108
SDF2L1	0.29703	0.0449478	2.87238	3.16831e-21	8.09873e-24	10.4529
DERL3	0.239604	0.0190901	3.90042	4.02199e-20	1.13631e-22	10.2226
TMEM258	0.582178	0.295114	1.36729	1.15071e-20	3.0188e-23	10.2
SMARCB1	0.265347	0.0344639	3.21027	5.74209e-20	1.69953e-22	10.1445
IGHG4	0.360396	0.1501	2.98636	1.20007e-19	3.63266e-22	10.091
MANF	0.249505	0.0279897	3.25764	2.32455e-19	7.34925e-22	9.97229
AP001453.5	0.360396	0.093827	2.07095	7.55997e-19	2.441e-21	9.75906
FKBP2	0.360396	0.0938857	2.06311	9.10824e-19	3.00218e-21	9.73429
SSR3	0.306931	0.0651919	2.35074	4.23399e-18	1.42405e-20	9.57716
PEBP1	0.322772	0.0835974	2.17515	9.71063e-18	3.33137e-20	9.47367
XBP1	0.279208	0.0532997	2.58062	1.17302e-17	4.10313e-20	9.47277
L1M4a1	0.271287	0.0578962	2.63353	2.17191e-17	7.88935e-20	9.40899
SPCS3	0.273267	0.0533975	2.42359	2.91942e-16	1.11938e-18	9.0641
ATP6V1C2	0.308911	0.072468	2.10118	4.85303e-16	1.92606e-18	8.9777
PDIA6	0.308911	0.0734851	2.08079	7.50291e-16	3.02822e-18	8.92197
MIF	0.538614	0.280464	1.24066	1.5912e-15	6.57327e-18	8.79653
MIF-AS1	0.538614	0.280503	1.24045	1.5912e-15	6.63624e-18	8.79537
IGLJ3	0.166337	0.00354027	6.10897	1.76107e-14	8.0555e-17	8.6234
AP000350.4	0.506931	0.266225	1.20434	9.96158e-14	4.75765e-16	8.2631
CD27	0.231683	0.0503071	2.2571	1.91474e-12	9.78881e-15	7.90285
IGHG3	0.20396	0.0384345	3.3802	1.92774e-11	1.05112e-13	7.62537
BLOC1S5-TXNDC5	0.134653	0.00792161	4.04572	2.47308e-11	1.39751e-13	7.57843
TXNDC5	0.134653	0.00798028	4.04072	2.47308e-11	1.41405e-13	7.57676
RPLP0	0.520792	0.302566	1.0347	4.61856e-11	2.70291e-13	7.41232
L1PB2	0.421782	0.193952	1.25159	5.12169e-11	3.03181e-13	7.3991
HRASLS2	0.128713	0.0057505	4.49685	9.16654e-11	5.5495e-13	7.38715
SPCS1	0.366337	0.150413	1.35519	8.37045e-11	5.01123e-13	7.3307
CD38	0.138614	0.0114619	3.61786	1.32446e-10	8.10746e-13	7.31934
CD79A	0.205941	0.0482338	2.1708	1.37201e-10	8.49085e-13	7.27857
IGLV1-44	0.136634	0.00958416	5.02024	2.59337e-10	1.62238e-12	7.24053
RPLP0P2	0.324752	0.124594	1.43467	3.05053e-10	1.94942e-12	7.1379
ENAM	0.118812	0.00991668	3.66618	3.23057e-09	2.32525e-11	6.81621
CD27-AS1	0.182178	0.0387865	2.18693	4.63158e-09	3.3648e-11	6.72991
PIM2	0.120792	0.0133396	3.21018	5.52174e-09	4.04863e-11	6.72141
CALR	0.209901	0.0560771	1.84456	6.95279e-09	5.19144e-11	6.65373
SEC61G	0.30099	0.119587	1.37479	8.68176e-09	6.54081e-11	6.6104
SSR4	0.314851	0.136878	1.31767	2.11594e-08	1.60837e-10	6.47056
MER52D	0.112871	0.0106599	3.50246	3.62201e-08	2.80191e-10	6.41941
AC092069.1	0.19604	0.0523608	1.80292	5.90615e-08	4.72778e-10	6.30248
OSTC	0.19604	0.0503462	1.859	6.69396e-08	5.44846e-10	6.2817
PLPP5	0.116832	0.0141415	2.91989	8.91941e-08	7.43984e-10	6.24735
SEC61B	0.320792	0.138736	1.21178	1.29384e-07	1.10533e-09	6.15595
IGLV2-14	0.0930693	0.00545711	4.67102	2.23972e-07	1.97366e-09	6.10576
PDIA4	0.116832	0.0143176	2.88107	2.17449e-07	1.90154e-09	6.09069
PRDX4	0.128713	0.0239604	2.44847	3.11089e-07	2.82504e-09	6.01925
SELENOS	0.178218	0.0469233	1.8208	3.4454e-07	3.15199e-09	5.98865
UFM1	0.184158	0.0524	1.76444	5.03072e-07	4.66998e-09	5.92202
UBE2J1	0.146535	0.0290263	2.14045	5.6115e-07	5.28461e-09	5.90419
EAF2	0.174257	0.0441067	1.86042	6.05397e-07	5.82348e-09	5.88458
LMAN1	0.0950495	0.00850839	3.34915	6.87106e-07	6.65568e-09	5.88089
ALG5	0.144554	0.0324884	2.08356	8.21783e-07	8.07079e-09	5.83185
BMP6	0.0871287	0.00592653	3.80903	1.10816e-06	1.11815e-08	5.79505
PSME2P6	0.289109	0.123108	1.18948	1.62998e-06	1.69949e-08	5.68991
HERPUD1	0.168317	0.0490944	1.77539	1.77861e-06	1.86642e-08	5.68126
RAN	0.312871	0.155576	1.08804	2.52418e-06	2.72897e-08	5.60558
DNAJB11	0.134653	0.0291828	2.10801	3.66375e-06	4.01716e-08	5.54695
RPN2	0.172277	0.0498181	1.68068	4.08627e-06	4.52894e-08	5.51921
IGLV1-47	0.0772277	0.00406838	5.27178	4.7375e-06	5.41756e-08	5.51833
ATP5MC1	0.223762	0.0829324	1.37593	4.08627e-06	4.53542e-08	5.51618
LMAN2	0.170297	0.054884	1.66385	4.25487e-06	4.77979e-08	5.51076
KDELR2	0.148515	0.0363416	1.88828	4.60157e-06	5.20021e-08	5.49625
BOLA2B	0.251485	0.0986387	1.24588	6.0382e-06	6.98621e-08	5.43536
IGLV6-57	0.0732673	0.00217111	5.66808	7.36318e-06	8.8164e-08	5.42722
SSR2	0.277228	0.126354	1.14986	7.02979e-06	8.36993e-08	5.40238
AL049629.2	0.154455	0.0359308	1.85904	7.53297e-06	9.07038e-08	5.39273
GNG7	0.0910891	0.0135743	2.63985	2.1387e-05	2.73344e-07	5.19271
LINC01781	0.0851485	0.0107186	2.86746	2.46487e-05	3.18347e-07	5.16522
CRELD2	0.0930693	0.0141807	2.56512	2.45172e-05	3.15e-07	5.16408
NME1	0.128713	0.0304346	1.8701	2.95529e-05	3.83675e-07	5.1182
CCND2	0.0871287	0.0121465	2.65185	3.68801e-05	4.83763e-07	5.08044
DDOST	0.168317	0.0552948	1.53255	4.0044e-05	5.33346e-07	5.05269
IGLV2-23	0.0673267	0.00267965	5.22653	4.72141e-05	6.38372e-07	5.04156
SPCS2P4	0.114851	0.026464	1.99177	4.31986e-05	5.78267e-07	5.03987
HSPA5	0.124752	0.0299065	1.89671	4.4374e-05	5.96986e-07	5.03251
CD59	0.19802	0.0654853	1.38513	5.15836e-05	7.00921e-07	4.99634
COPE	0.281188	0.131127	1.02399	6.26751e-05	8.72713e-07	4.95077
NDUFV2	0.205941	0.0819348	1.26833	7.3028e-05	1.03652e-06	4.91842
MSTB-int	0.0831683	0.0127724	2.63669	7.78662e-05	1.12098e-06	4.91335
TMED10	0.146535	0.0482142	1.56441	9.31367e-05	1.37205e-06	4.86385
CNPY2	0.194059	0.0786097	1.28411	9.70916e-05	1.44338e-06	4.8517
CDK2AP2	0.194059	0.0802723	1.26195	0.000122762	1.87454e-06	4.79809
IGLV2-11	0.0673267	0.00578962	3.99279	0.000132883	2.10955e-06	4.79412
TPD52	0.0673267	0.00854751	3.02425	0.000129629	2.04044e-06	4.79409
PINK1-AS	0.146535	0.0452998	1.57619	0.000126539	1.96627e-06	4.79019
SUB1P3	0.0633663	0.00471384	3.41597	0.000147112	2.36511e-06	4.76354
AP005263.1	0.20198	0.0820913	1.22893	0.0001418	2.26064e-06	4.7591
STT3A	0.0871287	0.0142002	2.38506	0.000168799	2.73648e-06	4.72684
MER110	0.257426	0.122286	1.03601	0.000172826	2.81377e-06	4.71272
EIF5AL1	0.166337	0.0590111	1.38558	0.000179349	2.96784e-06	4.7032
SELENOK	0.194059	0.080507	1.21136	0.000228664	3.83004e-06	4.64876
ERH	0.251485	0.118237	1.0091	0.000295012	5.00088e-06	4.59094
IGLV3-21	0.0534653	0.00295349	4.91603	0.00041992	7.54195e-06	4.5233
TMED2	0.154455	0.0520088	1.39781	0.000391207	6.94731e-06	4.52207
RABAC1	0.211881	0.0972891	1.09552	0.00039309	7.01132e-06	4.51897
PDIA3	0.186139	0.0761648	1.20586	0.000424436	7.65162e-06	4.50049
IGLV1-51	0.0574257	0.00348159	4.80652	0.00051514	9.39075e-06	4.47475
AC245060.7	0.0633663	0.00745218	3.69686	0.000539699	9.91105e-06	4.46076
SSPN	0.0455446	0.00193639	4.39484	0.000640204	1.21443e-05	4.41458
IGHM	0.168317	0.116242	1.64767	0.000652957	1.2518e-05	4.40368
ERLEC1	0.0811881	0.017408	2.193	0.000664879	1.2836e-05	4.39322
GMPPB	0.0574257	0.00616125	3.09027	0.000738287	1.43525e-05	4.37244
IGLV1-40	0.0475248	0.00365763	4.55553	0.000891347	1.76878e-05	4.33199
L1M2c	0.0613861	0.010171	2.87303	0.000884291	1.74289e-05	4.3295
IGLV3-19	0.0475248	0.00326644	4.6416	0.000919396	1.843e-05	4.32274
TXNDC11	0.0693069	0.0120291	2.4281	0.000981085	1.98646e-05	4.29565

## Sheet: Plasma cell_3
marker genes of Plasma cell_3
gene	pct1	pct2	log2FC	q	p	score
IGLL5	1	0.290709	6.39923	2.11299e-69	1.68545e-73	26.5446
IGLC1	1	0.288084	6.38615	2.11299e-69	2.84272e-73	26.472
JCHAIN	0.746341	0.178587	3.86159	1.16768e-31	2.35642e-35	14.4456
IGLJ1	0.429268	0.00375297	8.02022	3.69517e-17	1.24283e-20	10.4017
IGHA1	0.712195	0.309085	3.27321	1.99428e-17	5.36601e-21	10.3002
HSP90B1	0.419512	0.0977716	2.58363	6.96288e-11	2.81026e-14	8.00494
IGHA2	0.497561	0.123945	3.15532	1.80519e-10	9.71445e-14	7.89258
SNX22	0.507317	0.208241	1.97987	1.38981e-10	6.54425e-14	7.83677
PPIB	0.502439	0.209524	1.96727	1.96675e-10	1.19068e-13	7.74813
FKBP11	0.336585	0.0475052	3.20998	3.91084e-09	2.63073e-12	7.35203
AC073610.2	0.321951	0.0418076	3.31811	9.24767e-09	6.84276e-12	7.20295
MZB1	0.307317	0.0427216	3.14583	3.35174e-08	2.70556e-11	6.9645
SEC11C	0.331707	0.0797845	2.26045	1.03427e-06	1.11316e-09	6.28474
SUB1	0.44878	0.177478	1.65813	9.9606e-07	1.00504e-09	6.27811
TNFRSF17	0.219512	0.0191343	3.66334	1.83152e-06	2.34084e-09	6.20426
ISG20	0.35122	0.11395	1.926	8.35054e-06	1.17961e-08	5.85478
IGHG2	0.287805	0.0842959	2.63506	9.68489e-05	1.75899e-07	5.3717
MYDGF	0.287805	0.0897212	2.04077	0.000129755	2.44392e-07	5.2837
ITM2C	0.204878	0.0284875	2.98447	0.000192453	3.7543e-07	5.21602
IGHG1	0.287805	0.123984	2.24443	0.000217833	4.39592e-07	5.18041
FGF23	0.185366	0.0226539	3.35415	0.00023862	4.97593e-07	5.16733
IGLV2-14	0.15122	0.0057364	5.33089	0.000314587	7.19491e-07	5.10953
IGHG4	0.346341	0.151383	2.24997	0.000296153	6.5741e-07	5.09945
SDF2L1	0.214634	0.0467468	2.3914	0.000388106	9.13743e-07	5.01868
IGLC2	0.6	0.338506	1.10899	0.000844812	2.21631e-06	4.80167
