# Supplementary material for: Single‐cell RNA sequencing reveals immune cell dysfunction in the peripheral blood of patients with highly aggressive gastric cancer
Source: Cell Prolif. 2024 Feb 6;57(5):e13591. doi: 10.1111/cpr.13591 (PMC11056698; doi:10.1111/cpr.13591)
Supplement: Supplementary file 5 — Table S4. Marker gene information for each subcluster of neutrophils from all samples in the single‐cell RNA‐sequencing dataset. [file CPR-57-e13591-s003.xlsx]

## Sheet: group0
marker genes of group0 in neutrophils
gene	pct1	pct2	log2FC	q	p	score
HBA2	0.988323	0.368615	3.60817	0	0	121.792
HBB	0.989866	0.390497	3.69812	0	0	115.319
HBA1	0.961005	0.297906	3.47044	0	0	109.037
IGKC	0.898436	0.437199	2.20243	0	0	67.0105
S100A12	0.998898	0.879587	1.49318	0	0	61.5343
IGLC2	0.543512	0.138981	2.55532	0	0	45.3666
IGLL5	0.493721	0.116099	2.58899	0	0	43.0515
IGLC3	0.574356	0.18487	2.20213	0	0	42.7414
IGLC1	0.488213	0.114723	2.58425	0	0	42.6522
IGHG4	0.398766	0.0792123	2.7746	1.06881e-290	1.22224e-293	38.6334
IFITM2	0.916501	0.712473	1.08295	2.50752e-291	2.6988e-294	38.0774
MMP9	0.553866	0.206252	1.86822	2.95757e-263	4.17792e-266	36.1873
IGHA1	0.45054	0.143045	2.04291	2.03886e-240	3.01729e-243	34.5762
HBD	0.308658	0.0611441	2.61833	4.46548e-203	7.80994e-206	31.7559
IL1R2	0.378277	0.113848	2.10219	2.12722e-196	4.00659e-199	31.0704
L1MC5	0.625909	0.408878	1.11183	3.56192e-139	8.14646e-142	25.8232
DUSP1	0.32408	0.147171	1.36005	2.91555e-92	9.02161e-95	20.9289
IGHG1	0.182199	0.0487027	2.05364	9.2836e-86	3.05998e-88	20.2042
AHSP	0.134611	0.02407	2.63639	5.05475e-81	1.83611e-83	19.6564
IGHM	0.148711	0.0333229	2.32525	8.63597e-80	3.25316e-82	19.4859
FOS	0.426526	0.236761	1.0239	1.43925e-77	5.61525e-80	19.1323
IGHG2	0.149592	0.0358237	2.17995	3.58426e-75	1.47074e-77	18.887
RGS2	0.315488	0.154986	1.19513	3.75069e-72	1.66518e-74	18.4452
CD177	0.34501	0.174304	1.12084	4.65952e-70	2.10001e-72	18.1671
CA1	0.100022	0.0150672	2.83943	3.13895e-64	1.56251e-66	17.4509
HIST2H2AA4	0.264816	0.132229	1.15142	8.15726e-57	4.55437e-59	16.3352
JCHAIN	0.16876	0.0620819	1.52824	1.39092e-53	8.51428e-56	15.8645
PRR9	0.151796	0.0546421	1.71618	1.68231e-53	1.04112e-55	15.8613
CA4	0.135713	0.0415755	1.76624	1.17513e-51	7.35149e-54	15.5794
IGHG3	0.0903283	0.0189434	2.32879	2.34077e-47	1.52734e-49	14.925
HBM	0.0817361	0.0155674	2.52298	2.6043e-47	1.71682e-49	14.9227
SELL	0.236175	0.123289	1.07036	5.45005e-45	3.62945e-47	14.515
Tigger9a	0.201146	0.117724	1.17256	1.09736e-43	7.38165e-46	14.3086
ACSL1	0.133289	0.049453	1.54025	8.27692e-43	5.79039e-45	14.1637
G0S2	0.125799	0.0462019	1.48108	6.83885e-37	5.15237e-39	13.1387
SLC12A5-AS1	0.092972	0.0290091	1.73359	3.93832e-34	3.17906e-36	12.6371
VNN1	0.0909892	0.0281338	1.74255	1.37796e-33	1.13645e-35	12.5344
PGLYRP4	0.0539766	0.00994061	2.50351	1.96781e-30	1.76052e-32	11.9354
TNFAIP6	0.0830579	0.0284464	1.61966	5.478e-28	5.34313e-30	11.4293
ATG12	0.0958361	0.0373867	1.46091	5.49729e-28	5.39893e-30	11.4272
CLEC4E	0.155321	0.0802751	1.0434	1.25907e-27	1.26195e-29	11.3474
VNN2	0.0962767	0.0402626	1.29661	1.69458e-23	1.90364e-25	10.4615
MZB1	0.0451641	0.0117537	2.00873	5.02892e-20	6.39356e-22	9.65675
FCGR3B	0.111699	0.0548922	1.06364	7.27341e-20	9.34495e-22	9.61092
CA2	0.0345891	0.00637699	2.51664	1.71518e-19	2.24984e-21	9.52835
KBTBD7	0.0707204	0.0292591	1.34248	4.43347e-18	6.23298e-20	9.16534
ALAS2	0.0273188	0.00412629	2.85953	1.54196e-17	2.24044e-19	9.03309
SLC2A3	0.092972	0.0446389	1.08062	4.84542e-17	7.20327e-19	8.89324
RIPOR2	0.0918705	0.0455767	1.07836	5.06396e-17	7.59629e-19	8.88743
RPL13AP20	0.071822	0.0307596	1.26382	8.35812e-17	1.26502e-18	8.83062
USP10	0.0790923	0.0358237	1.17922	1.01299e-16	1.55362e-18	8.80713
CXCR4	0.0850408	0.0418256	1.0968	3.46785e-16	5.43528e-18	8.66405
MGAM	0.0826173	0.0393248	1.12222	3.9772e-16	6.28711e-18	8.64735
SLC4A1	0.0365719	0.00919037	1.99725	6.78729e-16	1.08206e-17	8.58835
HIST1H2AC	0.0687376	0.0296968	1.25562	6.81482e-16	1.09548e-17	8.58366
CD79A	0.035911	0.00925289	1.99913	1.04748e-15	1.69812e-17	8.53606
DHRS9	0.0872439	0.0430134	1.05095	2.44761e-15	4.11612e-17	8.4279
HIST2H2AA3	0.0839392	0.0422007	1.03605	2.02593e-14	3.516e-16	8.17091
DAAM2	0.0365719	0.011316	1.74849	2.15917e-13	3.96512e-15	7.87361
IGLJ2	0.021811	0.00325102	2.76806	2.38409e-13	4.43619e-15	7.86284
FKBP5	0.0764486	0.0395123	1.03351	3.06983e-13	5.78201e-15	7.82346
SMAP2	0.0610267	0.0283839	1.19046	3.52825e-13	6.71664e-15	7.80497
MOCS1	0.0343688	0.0106283	1.74168	1.67226e-12	3.40842e-14	7.59758
PRDX2	0.0660939	0.0321976	1.08839	2.2619e-12	4.65586e-14	7.55468
HMBS	0.025336	0.00612691	2.149	3.9849e-12	8.3901e-14	7.48047
FADS3	0.0343688	0.0115036	1.62265	1.58635e-11	3.46808e-13	7.28838
FPR2	0.0601454	0.0283214	1.10504	1.718e-11	3.80211e-13	7.27445
AC018761.2	0.0603657	0.0296343	1.07883	3.81632e-11	8.67696e-13	7.1615
CXCL8	0.0354704	0.0118787	1.5616	5.0035e-11	1.16118e-12	7.12209
BCL6	0.0409782	0.0162551	1.36879	8.60367e-11	2.03719e-12	7.04351
TRIB1	0.0411985	0.0155048	1.37128	9.65377e-11	2.29233e-12	7.02679
CD79B	0.024675	0.00662707	1.97508	1.2088e-10	2.91102e-12	6.99501
Z84721.1	0.0154219	0.00193811	3.01709	2.84057e-10	7.0508e-12	6.87121
CCL3	0.0416391	0.0165677	1.31079	5.00762e-10	1.26656e-11	6.78248
GYPA	0.0169641	0.0028759	2.58488	6.98773e-10	1.78618e-11	6.73539
AL139020.1	0.024675	0.00706471	1.8565	7.58791e-10	1.94981e-11	6.72099
2023-03-01	0.0462657	0.0211941	1.17801	8.05322e-10	2.07479e-11	6.71038
PFKFB2	0.0304032	0.0102532	1.56596	1.12748e-09	2.95028e-11	6.6592
PGS1	0.0530954	0.0255705	1.07004	1.24095e-09	3.27224e-11	6.6429
R3HDM4	0.057061	0.0293842	1.00711	1.85779e-09	4.93628e-11	6.58169
GYPB	0.0156422	0.00237574	2.65352	3.08123e-09	8.37359e-11	6.50523
AC243829.4	0.0398766	0.0163801	1.25624	5.36657e-09	1.47647e-10	6.41624
ASPH	0.0255563	0.00844014	1.66237	6.40037e-09	1.76951e-10	6.38947
HBZP1	0.0123375	0.00143795	3.234	9.20744e-09	2.56416e-10	6.33501
HSPB1	0.0451641	0.022507	1.06924	3.0908e-08	9.00253e-10	6.13343
APEX2	0.0158625	0.00368865	2.24739	3.78935e-08	1.12411e-09	6.09995
PHC2	0.0381141	0.0176305	1.17981	4.37836e-08	1.30768e-09	6.07373
CICP27	0.0427407	0.0205689	1.08463	5.75989e-08	1.73967e-09	6.02733
TMCC2	0.0116766	0.00143795	3.10798	7.96768e-08	2.47081e-09	5.97328
IFRD1	0.0295219	0.0116912	1.34718	1.14894e-07	3.62473e-09	5.90732
AQP9	0.0356907	0.0163176	1.17665	1.35063e-07	4.32463e-09	5.87786
SLC2A1	0.0174047	0.00475148	1.95863	1.40257e-07	4.51926e-09	5.87173
PAG1	0.0420798	0.0211941	1.03919	2.1632e-07	7.05739e-09	5.79569
CXCR1	0.035911	0.0166927	1.13202	3.46451e-07	1.15126e-08	5.71276
VSIG4	0.0295219	0.012879	1.26312	4.69495e-07	1.57593e-08	5.65908
CPD	0.0306235	0.0131916	1.2203	7.70067e-07	2.66773e-08	5.56756
CR1	0.0319454	0.0139419	1.18083	8.00738e-07	2.78476e-08	5.55998
LILRA6	0.0354704	0.0176305	1.07717	1.35752e-06	4.87635e-08	5.461
CAB39	0.0387751	0.0196311	1.01004	1.82255e-06	6.68164e-08	5.40449
FGD3	0.0270985	0.0118787	1.24907	2.14579e-06	7.88107e-08	5.37499
ADAM8	0.0383344	0.0189434	1.00294	2.83524e-06	1.05659e-07	5.32141
MS4A1	0.02115	0.00781494	1.46463	3.36585e-06	1.2747e-07	5.2876
SULT1B1	0.0237938	0.00962801	1.32762	4.32897e-06	1.66275e-07	5.2384
TPST1	0.0158625	0.00525164	1.72188	5.92694e-06	2.32836e-07	5.17619
CLVS1	0.0118969	0.00262582	2.20784	6.51108e-06	2.57097e-07	5.15799
IGLJ1	0.00947345	0.00162551	2.68328	7.44435e-06	2.96953e-07	5.13137
MANSC1	0.0262172	0.0111285	1.21714	7.43396e-06	2.96038e-07	5.13033
BRSK1	0.0118969	0.00268834	2.16102	8.86228e-06	3.59428e-07	5.09456
CD69	0.0290813	0.0140044	1.12178	8.86228e-06	3.59475e-07	5.09356
SMIM1	0.0160828	0.00531416	1.67479	9.20437e-06	3.7397e-07	5.08658
SIRT5	0.0308438	0.0154423	1.05904	1.28248e-05	5.34007e-07	5.01775
LIME1	0.0259969	0.0122538	1.1514	1.78849e-05	7.60343e-07	4.94925
HIST1H1C	0.0268782	0.012754	1.09336	3.75093e-05	1.6779e-06	4.79234
RHAG	0.0085922	0.00156299	2.57348	4.28761e-05	1.94393e-06	4.7639
NAMPT	0.028861	0.0142545	1.03603	4.4592e-05	2.02473e-06	4.75437
RPS18P9	0.0160828	0.00625195	1.47998	6.41817e-05	3.01351e-06	4.67354
IL18R1	0.0138797	0.00468897	1.6409	6.5338e-05	3.07659e-06	4.66937
AC010616.2	0.0266579	0.0134417	1.0254	0.000108515	5.34326e-06	4.55387
MER61B	0.0204891	0.00912785	1.20637	0.000112959	5.57729e-06	4.54494
MMP25	0.0255563	0.0119412	1.05107	0.000150441	7.62023e-06	4.47846
AL121845.2	0.0149813	0.0060644	1.43524	0.000161236	8.22121e-06	4.4625
AC018755.5	0.0123375	0.00381369	1.68989	0.000162111	8.28764e-06	4.46085
NFIL3	0.0160828	0.0060644	1.39383	0.0001622	8.30315e-06	4.46026
EPB42	0.00616876	0.000687715	3.18677	0.00016561	8.48882e-06	4.45667
HBQ1	0.00815158	0.00156299	2.3727	0.00017969	9.27095e-06	4.43716
FAM30A	0.0132188	0.00456393	1.57031	0.000213661	1.12205e-05	4.39528
NLRP12	0.014761	0.0054392	1.44685	0.000213661	1.12249e-05	4.39509
SELENBP1	0.00572813	0.000562676	3.39646	0.000217154	1.14815e-05	4.39134
BCL2L1	0.017625	0.00756486	1.26212	0.000256304	1.37238e-05	4.35103
ALPL	0.014761	0.00518912	1.43989	0.000267687	1.44054e-05	4.3404
P2RX5	0.0114563	0.00343857	1.68224	0.000342135	1.88029e-05	4.28148
AC104389.6	0.00550782	0.000500156	3.47124	0.000344312	1.89689e-05	4.28055
AC107959.4	0.0103547	0.00281338	1.80135	0.000404431	2.25258e-05	4.2411
MIR223	0.0185063	0.00825258	1.18286	0.00040879	2.27961e-05	4.23811
KLF1	0.00705001	0.00137543	2.44979	0.000415442	2.3195e-05	4.23498
DERL3	0.0200485	0.00956549	1.11292	0.000461916	2.61315e-05	4.20725
WASH4P	0.00616876	0.000937793	2.69972	0.000594062	3.4926e-05	4.14187
AL441883.1	0.0196078	0.00987809	1.0855	0.000724713	4.31923e-05	4.09199
RBM47	0.0163032	0.00743982	1.21078	0.00076847	4.60069e-05	4.07734
OLAH	0.00638907	0.00106283	2.56641	0.00077838	4.67049e-05	4.07448
PTGS2	0.00969377	0.00281338	1.76364	0.000800018	4.8057e-05	4.06739
KIAA0040	0.02115	0.0106283	1.02303	0.000916442	5.55438e-05	4.03312
BMX	0.0141	0.0057518	1.31314	0.0010578	6.50366e-05	3.99595
ANK1	0.00550782	0.000750234	2.7866	0.00128793	8.03979e-05	3.94598
C3orf86	0.0207094	0.0108784	1.00012	0.00129503	8.10157e-05	3.94339
MAP3K3	0.0196078	0.00962801	1.03597	0.00142649	9.04867e-05	3.91674
MFGE8	0.00991408	0.00325102	1.63378	0.00162904	0.00010476	3.88145
ADAMTS2	0.00771095	0.0022507	1.91719	0.00173382	0.000112431	3.86439
HIST1H2BD	0.0103547	0.00362613	1.54465	0.00186886	0.000122319	3.8435
TSPAN16	0.0116766	0.00425133	1.43374	0.00187908	0.000123115	3.84185
IGLJ3	0.00749064	0.00200063	1.9582	0.00188386	0.000123682	3.84096
2023-03-08	0.00793126	0.00237574	1.82359	0.00234076	0.000159032	3.77862
AC129492.1	0.011236	0.00468897	1.38594	0.00256005	0.000176169	3.75285
FCMR	0.0178453	0.00894029	1.0277	0.0027181	0.000188006	3.73633
MYOM2	0.00727032	0.00193811	1.93028	0.00286229	0.000199471	3.72174
UBE2H	0.0101344	0.00356361	1.51229	0.00295278	0.00020677	3.71245
NEO1	0.0118969	0.00500156	1.31292	0.0034169	0.000242029	3.67229
TDRD9	0.00727032	0.00193811	1.88588	0.00355682	0.000253614	3.66049
PTPRN2	0.0132188	0.00550172	1.21983	0.00382222	0.000274338	3.64003
STRADB	0.00925314	0.00350109	1.51752	0.0039358	0.000283549	3.63167
IGHD	0.00815158	0.00275086	1.64837	0.00470434	0.000344297	3.58121
CD22	0.00484688	0.000812754	2.56025	0.00481447	0.000353977	3.57425
CD19	0.00616876	0.00143795	2.07515	0.00485633	0.000357381	3.57156
LINC01480	0.00484688	0.000875274	2.4803	0.00577977	0.000433502	3.52072
PPP1R12C	0.00947345	0.00343857	1.44705	0.0058249	0.000437279	3.51805
GIPR	0.00705001	0.00206314	1.80113	0.00583947	0.000439158	3.51704
C5orf30	0.0141	0.00681463	1.09635	0.00634957	0.000484354	3.4907
AP000781.2	0.0167438	0.0076899	1.0609	0.00643562	0.000493816	3.4854
IGLV1-47	0.00638907	0.00156299	1.93705	0.00675011	0.000520811	3.47146
BPGM	0.0141	0.00693967	1.0863	0.0068038	0.000525714	3.46871
TNFRSF13C	0.00771095	0.00243826	1.65028	0.00693042	0.000536588	3.46335
LINC-PINT	0.0118969	0.00525164	1.20818	0.00701076	0.000544366	3.45934
IQSEC1	0.0136594	0.00625195	1.11169	0.00723781	0.000565743	3.4489
TNFRSF17	0.00991408	0.00381369	1.37179	0.00739185	0.000579773	3.44235
AC013264.1	0.00594845	0.00156299	1.97834	0.00752877	0.000592031	3.43689
IGLC7	0.00660939	0.00206314	1.79931	0.00780641	0.000619319	3.42461
VPREB3	0.00815158	0.0028759	1.54276	0.00784825	0.000623488	3.42267
PRG2	0.0163032	0.00756486	1.04975	0.0082739	0.000660643	3.40664
PTAR1	0.0141	0.00668959	1.06123	0.00903094	0.000726557	3.38064
HBG2	0.0143203	0.00725227	1.04181	0.0095659	0.000777962	3.3618

## Sheet: group1
marker genes of group1 in neutrophils
gene	pct1	pct2	log2FC	q	p	score
LTF	0.935124	0.502881	2.39298	0	0	74.6513
CAMP	0.936945	0.686389	2.32005	0	0	67.044
LCN2	0.944685	0.610991	1.96198	0	0	64.2975
L1MB5	0.992716	0.994176	1.15905	0	0	59.8462
PGLYRP1	0.89506	0.569729	1.66498	0	0	52.0541
RETN	0.846346	0.663652	1.31218	6.63349e-276	3.56975e-279	37.0706
MMP8	0.651719	0.38492	1.41891	1.51394e-214	1.01839e-217	32.4661
HP	0.536991	0.285422	1.39888	1.56297e-170	1.15651e-173	28.7964
TCN1	0.386069	0.186544	1.39059	8.3958e-112	9.60101e-115	23.15
CRISP3	0.242659	0.0993123	1.57344	1.43381e-80	3.08636e-83	19.5816
ORM1	0.216481	0.0955331	1.45855	4.87116e-64	1.14685e-66	17.4258
CHI3L1	0.215115	0.0988167	1.34836	1.07053e-55	2.88049e-58	16.2317
CD177	0.310949	0.185119	1.03743	3.10244e-54	8.55644e-57	16.0072
PADI4	0.265422	0.144415	1.10573	1.20302e-51	3.6416e-54	15.6147
ARG1	0.256317	0.137476	1.12067	1.109e-50	3.50617e-53	15.4661
Tigger7	0.217391	0.110588	1.26878	1.68492e-50	5.44036e-53	15.4399
TFF3	0.121557	0.0464036	1.66866	1.8928e-41	6.87552e-44	13.9943
CLC	0.223537	0.13252	1.1316	4.32434e-41	1.59988e-43	13.9207
OLR1	0.0912816	0.0268261	1.94372	5.26927e-38	2.16215e-40	13.3962
AC005392.3	0.141361	0.0721764	1.15421	2.90693e-28	1.48612e-30	11.5396
ANKRD22	0.123833	0.0617062	1.19683	3.43709e-26	1.87276e-28	11.1093
CEACAM1	0.126793	0.0624497	1.14947	6.2755e-25	3.54596e-27	10.8383
CKAP4	0.111541	0.0607149	1.03975	7.87425e-19	5.72056e-21	9.42192
H3F3BP1	0.108354	0.0602193	1.0205	3.10579e-17	2.50703e-19	9.01204
SUSD3	0.0778511	0.0408277	1.03637	7.30824e-13	7.66908e-15	7.78818
PTX3	0.0396085	0.0149309	1.50369	2.10436e-11	2.5763e-13	7.32894
GPR84	0.0462099	0.020197	1.28431	1.59938e-10	2.09793e-12	7.03974
OR6N1	0.0218529	0.00582368	2.0345	2.28427e-09	3.50339e-11	6.63546
HERVK3-int	0.0223082	0.00892138	1.61751	3.84976e-07	7.61354e-09	5.78423
BCL2L15	0.0450717	0.0237284	1.01443	3.94223e-07	7.90249e-09	5.77685
LINC02009	0.0157068	0.0039031	2.12337	5.76095e-07	1.18195e-08	5.71006
TMEM52B	0.0264056	0.0109039	1.40164	5.99801e-07	1.23462e-08	5.70149
RPS6KA2	0.0200319	0.00681494	1.68096	9.85631e-07	2.11464e-08	5.60909
ACP6	0.0252675	0.0115854	1.27399	8.32148e-06	1.98922e-07	5.20533
ATP11A	0.0348281	0.0193916	1.02543	9.22793e-06	2.23467e-07	5.18338
SYNE1	0.0245846	0.010718	1.225	3.29943e-05	8.83339e-07	4.92007
PI3	0.0100159	0.00315966	1.77892	0.000952565	3.62034e-05	4.13328
FLVCR1	0.0188937	0.00966483	1.11242	0.00138104	5.42531e-05	4.03881
ENPP4	0.0170726	0.00823989	1.16143	0.00187234	7.55688e-05	3.96023
LINC00671	0.0163897	0.00830184	1.07666	0.00513625	0.000245998	3.66811
CSNK1A1L	0.0173003	0.00904529	1.01163	0.00707157	0.00035962	3.56963
ORM2	0.0100159	0.00408897	1.42176	0.00731248	0.000375314	3.55856

## Sheet: group2
marker genes of group2 in neutrophils
gene	pct1	pct2	log2FC	q	p	score
AC007192.1	0.995748	0.272613	2.76254	0	0	87.5084
IFI30	0.996014	0.273031	2.762	0	0	87.5053
CD74	0.588095	0.332538	1.15205	1.50816e-114	2.53626e-117	23.454
CST3	0.525379	0.271361	1.21772	2.61499e-111	5.27713e-114	23.1059
S100A10	0.546638	0.298313	1.11714	6.63101e-101	1.38276e-103	21.9634
CTSS	0.587829	0.347564	1.04675	3.79599e-100	8.1711e-103	21.8745
HLA-DRA	0.394366	0.19802	1.196	5.88307e-74	1.85998e-76	18.7362
CD14	0.277438	0.11347	1.38619	1.22322e-63	4.27872e-66	17.3635
MS4A6A	0.382408	0.201538	1.03452	8.21552e-58	3.26057e-60	16.5218
CPVL	0.207813	0.082583	1.35738	2.49739e-45	1.24315e-47	14.6137
TYMP	0.228275	0.10381	1.15919	2.79591e-39	1.5234e-41	13.5917
HLA-DRB1	0.197449	0.082583	1.27839	7.49633e-39	4.18536e-41	13.5182
CD68	0.167154	0.077157	1.09244	9.83542e-26	7.47614e-28	10.9869
CD36	0.0975286	0.032914	1.55364	5.47946e-25	4.27565e-27	10.8309
POU2F2	0.0932766	0.0307078	1.56683	5.36235e-24	4.50891e-26	10.6088
VCAN	0.149615	0.0697633	1.09714	7.16874e-23	6.41358e-25	10.3494
TMEM176B	0.10178	0.0385189	1.31685	1.87174e-20	2.00193e-22	9.77681
TIMP1	0.130747	0.0583746	1.11162	2.3153e-20	2.53864e-22	9.75126
HLA-DPB1	0.123837	0.0561088	1.11859	2.12848e-19	2.47697e-21	9.51442
PPBP	0.115334	0.055274	1.12193	2.69228e-17	3.4953e-19	8.97921
HLA-DPA1	0.120648	0.0577187	1.03873	7.35703e-17	9.79881e-19	8.86271
VCAN-AS1	0.0791921	0.0294556	1.36575	8.13157e-17	1.08851e-18	8.85232
AC016876.1	0.110816	0.0505635	1.07674	2.05504e-16	2.83387e-18	8.74224
IFI6	0.112676	0.0523523	1.05326	6.613e-16	9.25268e-18	8.60606
HLA-DMA	0.0789264	0.0314233	1.29605	1.49433e-15	2.13103e-17	8.5101
HLA-DRB5	0.0597927	0.0202135	1.52147	8.49755e-15	1.26326e-16	8.30001
LGALS2	0.0807866	0.0324966	1.20927	4.63767e-14	7.08161e-16	8.08884
GIMAP4	0.0744087	0.0307674	1.18941	8.38066e-13	1.42064e-14	7.71161
MS4A7	0.074143	0.0314829	1.19468	8.98724e-13	1.52951e-14	7.70235
NAPSB	0.0587297	0.0212867	1.35936	3.22203e-12	5.6352e-14	7.53285
RPS26P8	0.0892905	0.0419176	1.03087	3.34895e-12	5.90223e-14	7.52577
SAMHD1	0.0754717	0.0332121	1.13526	4.19273e-12	7.50213e-14	7.4945
LY86	0.0770662	0.0350605	1.09487	9.91848e-12	1.82811e-13	7.37571
HLA-DMB	0.0589955	0.0230755	1.27469	3.06011e-11	5.82544e-13	7.21889
CLEC7A	0.0579325	0.0224197	1.28679	3.59001e-11	6.85836e-13	7.19653
MPEG1	0.0659049	0.0279649	1.15424	1.0755e-10	2.14822e-12	7.03758
OAS1	0.0555408	0.0216445	1.27031	1.87369e-10	3.80638e-12	6.95709
ASGR1	0.0523518	0.0199153	1.26416	7.21904e-10	1.53452e-11	6.7563
AHNAK	0.0677651	0.0308866	1.05138	1.45927e-09	3.19025e-11	6.64834
SLC7A7	0.0544778	0.0224793	1.19809	1.70094e-09	3.74147e-11	6.62502
TGFBI	0.0297635	0.00816886	1.79354	3.19421e-09	7.30547e-11	6.52622
NAAA	0.0361414	0.0120446	1.52628	4.65942e-09	1.09386e-10	6.46444
LGALS9	0.0637789	0.0290382	1.04221	7.74299e-09	1.87507e-10	6.38085
CD86	0.040659	0.0146682	1.33258	2.99069e-08	7.6246e-10	6.1616
HNMT	0.0364071	0.0125812	1.42021	3.44202e-08	8.84469e-10	6.13814
LY96	0.0560723	0.0255799	1.02066	1.46758e-07	4.02781e-09	5.89056
ASGR2	0.0419878	0.016457	1.23151	1.59316e-07	4.38318e-09	5.87684
RPS4Y1	0.0491629	0.0220619	1.07594	3.09026e-07	8.83465e-09	5.75887
TPM4	0.0550093	0.0253414	1.00326	3.24345e-07	9.29442e-09	5.75011
TNFAIP2	0.0401276	0.0169936	1.16649	1.00785e-06	3.05081e-08	5.54503
BX679664.3	0.043848	0.0189017	1.08792	1.48577e-06	4.57655e-08	5.47314
LILRB4	0.0265745	0.00900364	1.4745	2.45836e-06	7.73923e-08	5.37947
MED11	0.0361414	0.0151452	1.17125	3.96242e-06	1.27407e-07	5.28822
CCL3L1	0.0268403	0.00971916	1.37814	9.93299e-06	3.36089e-07	5.10735
AC243829.4	0.0374701	0.0180073	1.1011	1.11823e-05	3.79865e-07	5.08397
CXCL16	0.0332182	0.0139527	1.17396	1.14575e-05	3.89984e-07	5.07885
HMOX1	0.0324209	0.0131775	1.21294	1.20254e-05	4.11739e-07	5.06857
DTX4	0.0273718	0.0102558	1.33455	1.32771e-05	4.59955e-07	5.04745
CDH1	0.0385331	0.0170532	1.04811	1.83705e-05	6.52471e-07	4.97962
CCL3	0.0377358	0.0186035	1.064	1.96802e-05	7.08255e-07	4.96389
LAP3	0.0369386	0.0172918	1.04615	2.7397e-05	1.00808e-06	4.89451
MAFB	0.0249801	0.00876513	1.36574	2.83277e-05	1.04424e-06	4.88776
AC099314.1	0.0380016	0.0169936	1.03223	2.88369e-05	1.06688e-06	4.88324
KYNU	0.0273718	0.0100173	1.2432	5.27809e-05	2.03085e-06	4.75447
CCR2	0.0241828	0.00912289	1.31602	5.67711e-05	2.19584e-06	4.73875
IRF8	0.0337497	0.0147874	1.065	6.06667e-05	2.37508e-06	4.72254
DNASE2	0.0220569	0.0075726	1.40643	6.14415e-05	2.41368e-06	4.71952
CTSL	0.0170077	0.00494902	1.69288	6.70371e-05	2.64703e-06	4.701
PF4	0.029232	0.0127601	1.17658	7.69189e-05	3.06827e-06	4.67022
GBP2	0.0310922	0.0131775	1.07405	0.000131768	5.49882e-06	4.54834
LPAR6	0.0273718	0.0121042	1.12303	0.000191221	8.18085e-06	4.46385
LRP1	0.0244486	0.00983841	1.22556	0.000204353	8.79763e-06	4.44829
NEXN	0.00983258	0.00190806	2.36967	0.000267648	1.17206e-05	4.38703
RHOC	0.0287005	0.0122831	1.07148	0.000320404	1.41817e-05	4.34414
IL27RA	0.0201967	0.00739372	1.3431	0.000331393	1.46905e-05	4.3366
EPSTI1	0.0204624	0.00775148	1.29503	0.000418328	1.87693e-05	4.28219
NRGN	0.0183364	0.00673782	1.3984	0.000421675	1.90046e-05	4.27954
CD300E	0.0236513	0.00977878	1.17053	0.000462985	2.10533e-05	4.25644
THBS1	0.0122243	0.00339872	1.83167	0.000540478	2.51224e-05	4.21715
SERPINB8	0.0223226	0.00912289	1.20107	0.000559046	2.60983e-05	4.20803
ADAP2	0.0172735	0.00632043	1.40201	0.00060232	2.82401e-05	4.19025
FXYD6	0.0138188	0.00429313	1.64433	0.000604277	2.83725e-05	4.18937
PEPD	0.0289663	0.0129986	1.01427	0.000627565	2.96348e-05	4.17901
LILRB1	0.0170077	0.00614155	1.40526	0.000711544	3.40312e-05	4.14764
GBP4	0.0188679	0.00709558	1.3071	0.000730091	3.51147e-05	4.14033
FBP1	0.0193994	0.00745334	1.25759	0.000944121	4.64249e-05	4.07564
ATP2B1-AS1	0.0260431	0.0112098	1.05572	0.000949581	4.69489e-05	4.0729
CES1P1	0.0255116	0.0107924	1.06001	0.00104354	5.25071e-05	4.0467
SLC2A6	0.0164762	0.00572417	1.36318	0.0013633	7.08885e-05	3.97583
EIF1AY	0.0252458	0.0110309	1.02983	0.00152082	8.07162e-05	3.9446
GBP1	0.0148817	0.00536641	1.41437	0.00181746	9.95164e-05	3.89425
CD1D	0.0247143	0.0112695	1.02011	0.00184166	0.000100965	3.89053
AC063977.6	0.0180707	0.00727446	1.22679	0.00195778	0.00010799	3.87424
HAVCR2	0.0100983	0.00280246	1.83236	0.00204928	0.000113588	3.86223
ADA2	0.0215254	0.00942102	1.0978	0.00211274	0.00011739	3.85376
ZNF385A	0.0178049	0.00715521	1.23564	0.00222547	0.000125151	3.83809
2023-03-01	0.0199309	0.00858625	1.13035	0.00250695	0.00014351	3.80422
FGD2	0.015679	0.0060223	1.30455	0.00279163	0.000162811	3.77287
AL137802.1	0.0178049	0.00685707	1.20266	0.00308682	0.000182103	3.74471
HLA-DQA1	0.0207281	0.00894401	1.0845	0.0031429	0.000186257	3.739
SIGLEC7	0.0178049	0.00739372	1.17591	0.00350503	0.000210311	3.70834
MEF2C	0.0151475	0.00578379	1.30671	0.00358819	0.000217232	3.70017
IFI44L	0.0159447	0.00620118	1.26403	0.00375946	0.000228612	3.68714
C9orf72	0.0217911	0.00965953	1.02767	0.00405442	0.000250367	3.66378
SYS1-DBNDD2	0.0114271	0.00369686	1.53985	0.00422491	0.000261748	3.65258
AL137802.3	0.0178049	0.00709558	1.15121	0.00473372	0.000299639	3.61748
AC104563.1	0.0217911	0.0103154	1.0025	0.00495383	0.00031657	3.60317
DBNDD2	0.0114271	0.00375648	1.50365	0.00526293	0.000338093	3.58619
PLBD2	0.0114271	0.0035776	1.5215	0.0057806	0.000380295	3.55531
CATSPER1	0.0132873	0.00506827	1.34623	0.00578654	0.000381462	3.55447
C1QB	0.0148817	0.00643969	1.28182	0.00581166	0.000384291	3.5526
PRAL	0.0209939	0.00954028	1.01484	0.00596226	0.000396655	3.54404
CD4	0.0178049	0.00763222	1.12217	0.00602485	0.000402035	3.5405
CSF1R	0.0140845	0.00524715	1.29745	0.00605803	0.000405064	3.53859
RABGAP1L	0.0154132	0.00626081	1.20357	0.00670478	0.00045372	3.50845
F13A1	0.0140845	0.00477014	1.30101	0.00676255	0.00045926	3.50518
IFIT3	0.0159447	0.00649931	1.17983	0.00690144	0.000471154	3.49835
SIDT2	0.00850385	0.00232544	1.77921	0.00791322	0.000556257	3.45398
LILRA1	0.0159447	0.00709558	1.14419	0.00811593	0.000573782	3.44538
CX3CR1	0.014616	0.00566454	1.22224	0.00832786	0.000589885	3.43787
HPSE	0.0116928	0.00405462	1.3896	0.0099077	0.000721117	3.38304

## Sheet: group3
marker genes of group3 in neutrophils
gene	pct1	pct2	log2FC	q	p	score
DEFA1	1	0.995902	2.85511	0	0	111.701
DEFA1B	1	0.996595	2.3043	0	0	101.975
AluSp	1	0.992959	1.97947	0	0	91.16
DEFA3	1	0.996133	2.14122	0	0	91.0829
AluSx1	1	0.999942	1.44006	0	0	89.3768
AluSz	1	0.999481	1.54438	0	0	89.2583
SRGN	0.998441	0.830371	2.48839	0	0	89.1207
AluJb	1	1	1.49389	0	0	84.7604
DEFA4	0.96914	0.554889	2.76253	0	0	79.5684
DEFT1P	0.971945	0.610816	2.49306	0	0	75.7071
L1ME4a	0.90399	0.467275	2.52692	0	0	64.4128
L1PA8	0.833229	0.326157	2.72772	0	0	59.0538
AluSg	0.994077	0.959945	1.1527	0	0	50.6006
AluJo	0.997195	0.971026	1.10462	0	0	49.6083
AluYb9	0.974127	0.931779	1.47172	0	0	49.184
L1M5	0.961658	0.865693	1.4729	0	0	47.6345
DEFT1P2	0.754364	0.35894	2.32416	0	0	46.4509
ELANE	0.77899	0.396687	2.24451	0	0	44.2899
COL6A3	0.888404	0.646889	1.71655	0	0	43.9738
AluYb8	0.989713	0.962773	1.06062	0	0	39.9429
AZU1	0.606608	0.227577	2.19974	9.96033e-261	1.54102e-263	36.6845
FLAM_C	0.995948	0.986841	1.1292	8.08632e-264	1.19668e-266	36.6115
MS4A3	0.541459	0.209916	1.89025	7.55108e-194	1.52383e-196	31.1469
NUCB2	0.472257	0.155258	2.14363	1.34454e-190	2.80376e-193	30.9691
BPI	0.593828	0.272712	1.69464	2.12709e-188	4.57869e-191	30.6193
L1M2	0.888716	0.767459	1.02854	2.63028e-173	5.83879e-176	29.1998
RNASE2	0.525873	0.251414	1.58665	1.2552e-146	3.29293e-149	26.8094
AluSx4	0.838529	0.70045	1.14837	8.00181e-145	2.20687e-147	26.6089
MPO	0.41303	0.150583	1.96746	2.30609e-136	6.67038e-139	25.8649
SLPI	0.473815	0.210724	1.59601	1.39218e-128	4.40147e-131	25.0137
AluYc	0.71384	0.517892	1.05675	6.5135e-124	2.23455e-126	24.4733
RNASE3	0.345387	0.105852	2.07782	1.89662e-122	6.63421e-125	24.4583
CEACAM6	0.337905	0.107757	1.9622	1.91574e-114	7.21655e-117	23.5832
AluYk4	0.595075	0.391897	1.1997	1.42043e-109	5.6374e-112	22.9738
CTSG	0.381234	0.151506	1.81462	2.75105e-103	1.12885e-105	22.3205
L1MA5A	0.575125	0.380411	1.1885	1.32477e-102	5.52509e-105	22.2041
DPY19L1P1	0.241895	0.0614683	2.28011	7.53514e-94	3.49741e-96	21.3052
L1MEd	0.538653	0.320097	1.20183	2.20462e-94	1.00844e-96	21.2539
L1M4	0.562656	0.362519	1.09317	1.07173e-90	5.11859e-93	20.8171
L1MC1	0.604738	0.421448	1.02329	3.34253e-90	1.61888e-92	20.7536
AluSc5	0.538342	0.345954	1.07792	2.30244e-84	1.14611e-86	20.0544
L1PB	0.402743	0.223133	1.19542	2.18233e-69	1.29184e-71	18.1434
SP100	0.471945	0.304225	1.02177	9.21023e-65	5.6379e-67	17.5078
L1ME2	0.418329	0.263823	1.06656	1.29297e-58	8.43656e-61	16.6425
LTR37-int	0.384975	0.223883	1.10281	6.04819e-58	3.9871e-60	16.5433
THE1B	0.261845	0.121551	1.37587	4.94834e-53	3.46178e-55	15.8229
DEFA8P	0.128429	0.0261457	2.49714	5.57567e-52	3.93815e-54	15.7092
PRTN3	0.423628	0.297587	1.02854	3.5234e-46	2.70192e-48	14.735
MER21B	0.192332	0.0766478	1.52254	7.45441e-44	6.11757e-46	14.3653
L1MCa	0.242207	0.135346	1.22688	3.49388e-40	3.00832e-42	13.7376
DUT	0.217581	0.102101	1.31496	6.60714e-40	5.77781e-42	13.6869
MLT2A1	0.283354	0.162011	1.07441	5.73008e-39	5.08792e-41	13.5181
CD59	0.207294	0.0986379	1.25947	1.32374e-35	1.25553e-37	12.9157
BCL2L11	0.0776185	0.0122359	2.81361	1.27729e-34	1.22007e-36	12.7679
AC145207.3	0.194825	0.0915387	1.2777	3.03482e-34	2.93969e-36	12.664
P4HB	0.201683	0.0968487	1.24861	3.23153e-34	3.15197e-36	12.6578
MLT1A	0.247818	0.142099	1.04868	2.17352e-32	2.19311e-34	12.3085
TENT5A	0.0900873	0.0222209	2.16293	9.67052e-31	1.0213e-32	12.0056
PCLAF	0.137781	0.0514833	1.54957	1.02163e-30	1.08582e-32	11.9883
MLT2B2	0.110349	0.0363038	1.78664	1.76558e-30	1.90026e-32	11.946
L1ME4c	0.199501	0.102967	1.15684	3.20372e-30	3.51276e-32	11.8825
SVA_E	0.201372	0.109662	1.11363	1.49255e-28	1.68672e-30	11.5463
PCNA	0.117207	0.0426527	1.62635	3.52143e-28	4.05061e-30	11.4762
L1ME3F	0.211658	0.120859	1.02997	8.06043e-27	9.65126e-29	11.1838
HSMAR2	0.107232	0.0379199	1.60219	2.90468e-25	3.67335e-27	10.8553
AL049629.2	0.125	0.0513102	1.42508	4.06285e-25	5.16534e-27	10.8217
Charlie1b	0.20106	0.115376	1.01604	6.48585e-25	8.37671e-27	10.7719
TOP2B	0.106297	0.0458848	1.61615	2.98793e-24	3.93942e-26	10.6351
TACSTD2	0.0791771	0.0222209	1.95982	4.72313e-24	6.25895e-26	10.5926
AC138811.1	0.0573566	0.0100427	2.59796	1.13114e-23	1.51417e-25	10.5147
SPN	0.0994389	0.0364193	1.56915	1.00404e-22	1.41158e-24	10.2854
MER54B	0.0838529	0.0263765	1.78015	1.12203e-22	1.585e-24	10.2762
L1ME3Cz	0.180486	0.100543	1.00352	1.2887e-21	1.9158e-23	10.0205
COL17A1	0.125935	0.0577744	1.22688	3.24268e-20	5.03874e-22	9.68809
MGST1	0.155549	0.0859979	1.04451	7.4134e-20	1.16401e-21	9.59988
RGCC	0.158354	0.0870945	1.04278	7.49546e-20	1.18487e-21	9.59798
RNASEH2C	0.139963	0.071915	1.12156	9.44155e-20	1.49886e-21	9.57391
L1PA8A	0.154613	0.0857093	1.06065	1.61971e-19	2.60401e-21	9.51546
AF233439.1	0.0461347	0.00779176	2.638	3.04609e-19	4.97915e-21	9.45972
ALAS1	0.0570449	0.0140252	2.14925	3.0082e-19	4.89698e-21	9.45781
DEFA10P	0.0448878	0.00767632	2.67659	5.32927e-19	8.81878e-21	9.39927
CD82	0.125935	0.0612952	1.18036	4.80261e-19	7.91497e-21	9.39804
MER57-int	0.0576683	0.0153526	2.0615	1.07691e-18	1.81102e-20	9.31681
L1ME3	0.149314	0.081496	1.03254	1.97395e-18	3.37269e-20	9.24071
TK1	0.0582918	0.0161607	1.93821	4.32276e-17	7.67663e-19	8.90175
FUT4	0.0610973	0.0189311	1.81979	6.73101e-17	1.20439e-18	8.85
EAF2	0.103803	0.0486552	1.20811	2.70569e-16	4.95054e-18	8.68404
GRK2	0.103491	0.0510793	1.17495	1.56446e-15	2.9677e-17	8.47556
VAT1	0.0685786	0.0245873	1.56979	1.58925e-15	3.02541e-17	8.47529
ALR/Alpha	0.110037	0.0547155	1.11543	3.92917e-15	7.58557e-17	8.36342
MER50	0.0732544	0.0289738	1.44002	7.35728e-15	1.44018e-16	8.28851
Ricksha	0.02899	0.00317442	3.40368	1.10458e-14	2.19934e-16	8.24823
RAB13	0.074813	0.0312825	1.40124	1.40478e-14	2.81599e-16	8.20724
BEX1	0.0620324	0.0231444	1.60663	2.18061e-14	4.44454e-16	8.1532
DHRS3	0.0342893	0.00600254	2.61185	3.34069e-14	6.89891e-16	8.10406
LAIR1	0.0879052	0.0412675	1.21656	7.019e-14	1.48728e-15	8.00149
L4_A_Mam	0.0804239	0.0376313	1.26803	8.59414e-14	1.84416e-15	7.97507
PTBP1	0.0657731	0.0266651	1.48805	1.23211e-13	2.67707e-15	7.92955
RPLP0P2	0.102244	0.0561007	1.02259	1.5462e-12	3.55712e-14	7.59561
RRM2	0.0667082	0.0292624	1.32482	7.31248e-12	1.75114e-13	7.38565
ENOSF1	0.0723192	0.0315133	1.26164	8.06641e-12	1.93711e-13	7.37149
GIHCG	0.0548628	0.0216438	1.49186	1.09214e-11	2.64476e-13	7.33067
PIWIL4	0.0336658	0.00779176	2.20369	1.36513e-11	3.32422e-13	7.30247
WDR66	0.0286783	0.00525222	2.52051	1.65116e-11	4.06515e-13	7.27613
PCOLCE2	0.0317955	0.00675286	2.28298	2.90857e-11	7.27827e-13	7.19521
THE1B-int	0.0838529	0.0436338	1.07971	3.33133e-11	8.40339e-13	7.17095
ZNF302	0.0698254	0.0331871	1.21449	3.9953e-11	1.01858e-12	7.14485
TYMS	0.0682668	0.0298973	1.25264	4.49697e-11	1.1495e-12	7.12795
MFSD10	0.076995	0.0377467	1.132	6.24314e-11	1.62105e-12	7.07974
CITED2	0.0838529	0.0440956	1.05915	1.0658e-10	2.83907e-12	7.00083
LTR5_Hs	0.0529925	0.0213552	1.43372	1.18644e-10	3.1764e-12	6.98625
MSRB3	0.0436409	0.0150641	1.61248	2.92921e-10	8.07869e-12	6.85323
AC023593.1	0.0255611	0.00484821	2.52706	3.1869e-10	8.85369e-12	6.84322
APP	0.0561097	0.023433	1.33643	3.22688e-10	8.98648e-12	6.83686
MCM2	0.0255611	0.00490592	2.51924	3.51331e-10	9.8314e-12	6.82806
MER4A	0.042394	0.0146023	1.60295	7.42052e-10	2.11644e-11	6.71287
BRI3BP	0.036783	0.0122937	1.74756	9.93302e-10	2.85977e-11	6.66918
SLC2A5	0.036783	0.0111393	1.7818	1.11778e-09	3.23319e-11	6.65082
ATP8B4	0.0610973	0.0277617	1.22465	1.15543e-09	3.34985e-11	6.64386
MCM6	0.0280549	0.00686829	2.11793	2.4475e-09	7.3593e-11	6.52861
LTR62	0.0392768	0.0133326	1.61738	2.45419e-09	7.39592e-11	6.52634
DEFA9P	0.0236908	0.00479049	2.45026	3.00583e-09	9.22009e-11	6.49557
HERVL-int	0.0620324	0.0306476	1.15118	5.69721e-09	1.78589e-10	6.39071
Charlie24	0.0317955	0.00929239	1.83749	7.43355e-09	2.34017e-10	6.35063
ERLIN1	0.0427057	0.017719	1.41969	1.22691e-08	3.96149e-10	6.26752
ARMH1	0.0629676	0.0324368	1.09353	1.93367e-08	6.34757e-10	6.19239
AC012640.1	0.0517456	0.0234907	1.22453	2.22524e-08	7.33462e-10	6.1696
AC107956.1	0.0445761	0.0192774	1.33948	3.14213e-08	1.05682e-09	6.11153
HNRNPAB	0.0455112	0.0189311	1.32813	3.16604e-08	1.06699e-09	6.10984
EMC3-AS1	0.026808	0.00738774	1.98739	3.19619e-08	1.08145e-09	6.1095
ANP32E	0.0648379	0.0350918	1.02123	6.84787e-08	2.39072e-09	5.9784
LTR12F	0.0458229	0.0186425	1.30447	1.08254e-07	3.83032e-09	5.90088
CBX5	0.0473815	0.0221055	1.22196	1.16325e-07	4.13939e-09	5.88811
ATP23	0.0374065	0.0143715	1.458	1.35063e-07	4.81523e-09	5.86339
TMEM106C	0.0470698	0.020778	1.23242	1.56152e-07	5.67215e-09	5.83536
ZNF121	0.0311721	0.0102736	1.61736	1.94104e-07	7.10295e-09	5.79824
L1P4	0.0642145	0.0335911	1.00531	2.00853e-07	7.36345e-09	5.79106
GFOD1	0.0243142	0.00657971	1.93981	2.47738e-07	9.23226e-09	5.75452
MamRep1527	0.0430175	0.0203163	1.2652	2.53478e-07	9.46322e-09	5.74926
LTR39	0.0598504	0.0313402	1.01912	2.93061e-07	1.10593e-08	5.72203
ANKRD28	0.0293017	0.00935011	1.64901	3.85977e-07	1.47474e-08	5.67364
HMGA2	0.0361596	0.0143137	1.40975	4.43967e-07	1.70527e-08	5.64832
AL358472.6	0.0442643	0.0210666	1.18152	9.3312e-07	3.71591e-08	5.51168
TRMT5	0.0458229	0.0221055	1.15253	9.95108e-07	3.97615e-08	5.49962
MCM7	0.0317955	0.0124668	1.45655	1.0555e-06	4.23874e-08	5.48876
SCD	0.0187032	0.00427104	2.23553	1.07657e-06	4.3306e-08	5.48636
AL359555.1	0.0230673	0.00652199	1.86409	1.12251e-06	4.53052e-08	5.47757
SLC28A3	0.0342893	0.0136211	1.3912	1.20764e-06	4.89847e-08	5.46285
LTR1D	0.0339776	0.0139097	1.38648	1.33769e-06	5.45299e-08	5.44375
SYNGR1	0.0551746	0.030359	1.0105	1.4049e-06	5.74585e-08	5.43387
Zaphod	0.0470698	0.0218746	1.14186	1.61465e-06	6.64717e-08	5.4077
MER102a	0.0311721	0.0121205	1.46852	1.61893e-06	6.68657e-08	5.40727
ATP8A1	0.0261845	0.00906153	1.642	1.74964e-06	7.26172e-08	5.39264
NNMT	0.0162095	0.00317442	2.49193	1.85891e-06	7.76527e-08	5.38202
FAM149B1	0.0395885	0.0182385	1.22538	1.98032e-06	8.29908e-08	5.3678
CLEC11A	0.0495636	0.0244142	1.06812	1.99337e-06	8.36717e-08	5.36598
ZWINT	0.02899	0.0110239	1.52448	2.15282e-06	9.0654e-08	5.35231
Kanga1a	0.0414589	0.01997	1.16895	2.43065e-06	1.03498e-07	5.32756
RRM1	0.0264963	0.00923468	1.61093	2.72875e-06	1.16742e-07	5.30616
GSATII	0.0436409	0.0206049	1.16203	2.7715e-06	1.1913e-07	5.30174
FEN1	0.0261845	0.00911924	1.61236	2.84505e-06	1.22483e-07	5.29738
HDGF	0.0495636	0.0245873	1.02977	4.54804e-06	2.00082e-07	5.20557
MER4E1	0.0448878	0.0217592	1.08842	5.02717e-06	2.22175e-07	5.18611
MSTD-int	0.0221322	0.00663742	1.79172	5.29604e-06	2.35829e-07	5.17597
ATPSCKMT	0.0364713	0.0159875	1.23161	5.29604e-06	2.35296e-07	5.17553
NCBP3	0.0430175	0.0215861	1.10784	5.29604e-06	2.36195e-07	5.17477
AMPD3	0.042394	0.01997	1.12688	5.40432e-06	2.41751e-07	5.17033
LTR79	0.0427057	0.0220478	1.09224	6.1673e-06	2.77126e-07	5.1447
FAM162A	0.0461347	0.0233753	1.05774	6.25749e-06	2.82442e-07	5.141
AIG1	0.0352244	0.0151795	1.26349	6.25825e-06	2.82897e-07	5.14094
DNAJC9	0.0436409	0.0222787	1.08742	6.26441e-06	2.83597e-07	5.14031
NHLRC3	0.0327307	0.0147755	1.29969	6.75699e-06	3.07715e-07	5.12519
CENPM	0.0296135	0.0118319	1.41036	7.33894e-06	3.36191e-07	5.10851
BAP1	0.0205736	0.00640656	1.81701	8.10438e-06	3.72891e-07	5.08944
MCU	0.0352244	0.0159298	1.23554	8.54145e-06	3.94725e-07	5.07769
L3b	0.0486284	0.0262034	1.00468	8.70888e-06	4.03634e-07	5.07318
SNX32	0.0327307	0.0143715	1.27696	1.14144e-05	5.34403e-07	5.01961
ASRGL1	0.0420823	0.0222787	1.06814	1.31263e-05	6.16315e-07	4.9918
TESMIN	0.0264963	0.00917696	1.48817	1.3932e-05	6.56959e-07	4.97972
MGLL	0.0233791	0.00831121	1.59447	1.73906e-05	8.30575e-07	4.93425
ZNF423	0.0177681	0.00479049	1.93473	1.95727e-05	9.44008e-07	4.90943
LTR78	0.0349127	0.0168533	1.17384	2.07562e-05	1.00807e-06	4.8956
AP000943.4	0.0118454	0.00178922	2.82554	2.16928e-05	1.06377e-06	4.88694
GINS2	0.0264963	0.0107353	1.42108	2.2708e-05	1.11508e-06	4.87595
PNP	0.0358479	0.0172573	1.13706	3.28542e-05	1.65752e-06	4.7964
PRRT4	0.0171446	0.00519451	1.88405	3.61166e-05	1.83886e-06	4.7764
TCTEX1D1	0.021197	0.00721459	1.60917	3.78383e-05	1.93188e-06	4.76597
RAD51AP1	0.0168329	0.00461734	1.94846	3.91735e-05	2.01059e-06	4.75832
PABL_B	0.0102868	0.00121205	3.19005	3.98241e-05	2.05201e-06	4.75549
HYAL3	0.0252494	0.00935011	1.42635	4.29832e-05	2.22925e-06	4.73663
MKI67	0.0236908	0.00935011	1.45238	5.0547e-05	2.66234e-06	4.70052
POLE	0.0174564	0.00461734	1.86035	5.1333e-05	2.71064e-06	4.69706
AL359976.1	0.0240025	0.00969641	1.42111	5.95029e-05	3.17007e-06	4.66455
SLC15A4	0.0299252	0.013448	1.2295	6.29369e-05	3.36149e-06	4.65222
AluYe6	0.02899	0.0133326	1.24708	6.30589e-05	3.37225e-06	4.65161
Tigger11a	0.0196384	0.00606026	1.67765	6.93825e-05	3.74716e-06	4.62997
CENPN	0.0236908	0.00952326	1.43245	7.35579e-05	3.99309e-06	4.61669
ORC6	0.0140274	0.00334757	2.13279	7.70824e-05	4.2038e-06	4.60664
CDCA7L	0.036783	0.019162	1.05087	7.89662e-05	4.31324e-06	4.60019
GFI1	0.0243142	0.00998499	1.38501	8.07299e-05	4.42043e-06	4.59538
CDC45	0.0124688	0.00265497	2.3478	8.1857e-05	4.49712e-06	4.59279
HMGN2P41	0.0255611	0.0107353	1.33592	8.1857e-05	4.49866e-06	4.59163
DDB2	0.0215087	0.00779176	1.51817	8.20759e-05	4.51622e-06	4.59098
AC022535.1	0.0230673	0.00865751	1.44494	8.49326e-05	4.69055e-06	4.58296
TPGS2	0.0280549	0.0135634	1.22846	9.34382e-05	5.19565e-06	4.56136
SLC38A1	0.0227556	0.00917696	1.42805	9.95749e-05	5.57287e-06	4.54671
SLC2A4	0.0193267	0.00704144	1.57822	0.000117184	6.64513e-06	4.50951
PTPN7	0.0299252	0.013852	1.17257	0.000123595	7.05021e-06	4.49645
AL355075.3	0.0305486	0.0143137	1.16241	0.000127691	7.30102e-06	4.489
MER52-int	0.0227556	0.00911924	1.41986	0.000135717	7.78733e-06	4.47544
TM7SF3	0.0374065	0.0196814	1.01234	0.000144688	8.34102e-06	4.46032
CXCL14	0.034601	0.0180653	1.04442	0.000146884	8.4874e-06	4.45661
MER65A	0.0221322	0.00865751	1.4148	0.00014942	8.64398e-06	4.45296
LTR16	0.0283666	0.0133903	1.19246	0.00014999	8.68702e-06	4.45175
LTR26E	0.0149626	0.00409789	1.88663	0.000153177	8.9128e-06	4.44677
SVA_C	0.0280549	0.0131017	1.1976	0.00016463	9.62355e-06	4.42963
NECTIN1	0.0162095	0.00502136	1.76757	0.000171495	1.00479e-05	4.42078
MLT2E	0.0277431	0.0132171	1.19671	0.000194762	1.15159e-05	4.39065
NASP	0.0349127	0.0190465	1.01603	0.000216564	1.29798e-05	4.36432
ANLN	0.0130923	0.00340529	2.02852	0.000226719	1.36342e-05	4.35434
EPN2	0.0118454	0.00259725	2.2295	0.000232923	1.40543e-05	4.34781
OSGEP	0.0299252	0.0147755	1.12286	0.000233719	1.41181e-05	4.34591
DOC2B	0.00966334	0.00161607	2.69655	0.000241967	1.46326e-05	4.33935
MYBL2	0.0137157	0.00369387	1.95728	0.000244927	1.48611e-05	4.33528
SST1	0.0121571	0.00288584	2.13901	0.000257779	1.56755e-05	4.32365
CENPK	0.0218204	0.00808034	1.39864	0.000262071	1.59718e-05	4.31877
AC022007.1	0.0112219	0.00236639	2.3146	0.000286452	1.75154e-05	4.29917
MCM5	0.0224439	0.00981184	1.33261	0.000288882	1.77223e-05	4.29578
Tigger3d	0.0149626	0.00432875	1.79688	0.000297989	1.83212e-05	4.28864
SLC44A1	0.032419	0.0172573	1.03532	0.000316475	1.95854e-05	4.2732
CDK2AP1	0.0308603	0.0154104	1.0768	0.000318029	1.9703e-05	4.27187
LMNB1	0.0339776	0.0176613	1.01293	0.000327479	2.03765e-05	4.2643
EFNA2	0.0280549	0.0135634	1.13579	0.000337439	2.10644e-05	4.25696
NCOA7	0.0249377	0.0117165	1.21964	0.000339558	2.12195e-05	4.2554
CCNA2	0.0243142	0.0112548	1.23145	0.000344989	2.16749e-05	4.25062
MER68	0.021197	0.00859979	1.38563	0.000347577	2.18609e-05	4.24882
CDK2	0.0127805	0.00352072	1.96205	0.000383155	2.43306e-05	4.22517
PKP2	0.0115337	0.0027704	2.15559	0.000396345	2.52481e-05	4.21696
KANSL3	0.0112219	0.00271269	2.21663	0.000419501	2.68643e-05	4.20302
SUZ12	0.0233791	0.0103313	1.2587	0.000426842	2.73918e-05	4.19771
ILF3	0.0258728	0.0120628	1.17457	0.000436797	2.81482e-05	4.19146
B3GNT5	0.0146509	0.0045019	1.74099	0.000485767	3.14842e-05	4.1663
CDCA4	0.0171446	0.00640656	1.53309	0.000485767	3.15053e-05	4.16604
LTR16B2	0.0236908	0.0111393	1.21911	0.000501352	3.26456e-05	4.15768
MLT1E1	0.0271197	0.0132748	1.14762	0.00051759	3.39118e-05	4.14891
SUCNR1	0.0115337	0.00282812	2.07982	0.0005576	3.66457e-05	4.13171
HERV16-int	0.0187032	0.00808034	1.43335	0.000568786	3.74574e-05	4.12632
TTC14	0.0215087	0.00958098	1.30091	0.000573467	3.78043e-05	4.12401
AC087721.2	0.0233791	0.0106199	1.22668	0.000574248	3.78943e-05	4.12335
EDEM1	0.0177681	0.00692601	1.47448	0.000583203	3.85245e-05	4.11974
LIG1	0.0143392	0.00455962	1.74769	0.000593025	3.92531e-05	4.1156
AC004865.2	0.015586	0.00571396	1.60206	0.000597273	3.95745e-05	4.11364
NPRL2	0.0215087	0.00929239	1.29567	0.000606626	4.0439e-05	4.10836
MER34A	0.0236908	0.011197	1.20314	0.000611437	4.08009e-05	4.10626
SLC36A4	0.026808	0.0137366	1.11152	0.000616397	4.11733e-05	4.10411
LNPEP	0.0264963	0.0126977	1.13171	0.000621008	4.15649e-05	4.10189
PKMYT1	0.0174564	0.00692601	1.48281	0.000640507	4.29992e-05	4.09431
IFI27L1	0.0215087	0.00917696	1.28418	0.000650219	4.37824e-05	4.08988
MER4D1	0.0299252	0.0154681	1.03907	0.000651543	4.39154e-05	4.08905
MER73	0.0215087	0.00998499	1.27394	0.000654251	4.41419e-05	4.08804
MYB	0.0236908	0.0100427	1.21801	0.000672274	4.54936e-05	4.08086
SLFN13	0.015586	0.00542537	1.60149	0.00070035	4.74406e-05	4.07143
AC023394.2	0.0311721	0.0159298	1.00902	0.00072354	4.90602e-05	4.06316
ACSM3	0.0130923	0.00421332	1.79637	0.000735214	5.01225e-05	4.05876
PAQR4	0.0174564	0.00704144	1.462	0.000739828	5.05627e-05	4.05647
ZDHHC13	0.021197	0.00871523	1.30253	0.000750908	5.14715e-05	4.05209
CENPU	0.0215087	0.00911924	1.28387	0.000751853	5.15868e-05	4.05158
BUB1B	0.0187032	0.00727231	1.40399	0.000779099	5.36659e-05	4.04236
CDK1	0.0293017	0.0158144	1.03315	0.000836241	5.81082e-05	4.02345
RCC2	0.0183915	0.00773404	1.38054	0.000843799	5.87469e-05	4.02107
FEM1A	0.015586	0.00600254	1.55479	0.000931869	6.56934e-05	3.99477
IFRD2	0.0240025	0.0115433	1.17611	0.00100777	7.15864e-05	3.97398
C12orf29	0.0183915	0.00715687	1.39725	0.00110049	7.85429e-05	3.95191
CDCA5	0.0109102	0.00305899	2.02795	0.00112423	8.03129e-05	3.94709
FordPrefect	0.0227556	0.0106199	1.18416	0.00113146	8.09814e-05	3.94445
NUP210	0.0146509	0.00513679	1.60916	0.0011387	8.1653e-05	3.94274
DEFA5	0.0165212	0.00686829	1.44695	0.00114194	8.19625e-05	3.94178
TBC1D15	0.0165212	0.00629112	1.45728	0.00119124	8.61421e-05	3.92973
LTR27D	0.0168329	0.00640656	1.42292	0.00137405	0.000100655	3.89196
FANCI	0.0227556	0.010793	1.16028	0.00141539	0.000104065	3.88374
MER113B	0.0240025	0.0114279	1.11961	0.00145848	0.000107821	3.87505
PDZD8	0.0277431	0.0147178	1.01917	0.00147137	0.000108972	3.87243
NCAPD3	0.0115337	0.00323214	1.89905	0.00154271	0.000114463	3.86092
NBPF1	0.0102868	0.00259725	2.04633	0.00160986	0.000119987	3.84944
CHEK1	0.0127805	0.00404017	1.7283	0.00168681	0.000125949	3.83732
PPIF	0.0215087	0.00992728	1.18584	0.00172118	0.000128978	3.83113
NSD2	0.0149626	0.00582939	1.48193	0.00186879	0.000140668	3.80985
AC046130.1	0.00935162	0.00213552	2.18562	0.0019259	0.000145615	3.80166
RPA1	0.0202618	0.00900381	1.22287	0.00192374	0.000145322	3.8016
MER74A	0.0168329	0.00698372	1.3629	0.00193448	0.000146914	3.79898
MCM4	0.0152743	0.00548309	1.50293	0.00199945	0.000152656	3.7895
MER57A1	0.019015	0.00883066	1.24825	0.00204072	0.000156081	3.78389
FSTL3	0.0165212	0.00623341	1.39492	0.00211242	0.000162064	3.77449
MER92C	0.00716958	0.0010389	2.76473	0.0021524	0.000165781	3.76961
MLT1F2-int	0.0227556	0.0114279	1.10738	0.00221308	0.00017105	3.7609
CHD7	0.013404	0.00467505	1.58264	0.00228792	0.000177604	3.75168
LTR82B	0.0137157	0.00502136	1.57398	0.0023159	0.000180087	3.74823
CPSF7	0.0252494	0.013448	1.02514	0.00242568	0.000189603	3.73495
LRR1	0.0196384	0.00888838	1.21342	0.00246237	0.000193299	3.73015
AluYh7	0.0162095	0.00686829	1.36114	0.00266496	0.000210278	3.70894
BRCA2	0.0137157	0.00559852	1.50806	0.00278265	0.00022125	3.69614
L1MEg1	0.0112219	0.00357844	1.76164	0.00290053	0.000231012	3.6852
CCDC34	0.0121571	0.00432875	1.64695	0.00297406	0.000237669	3.67789
MLC1	0.0137157	0.00484821	1.54356	0.00298902	0.000239267	3.67609
HERVP71A-int	0.0215087	0.0105044	1.11085	0.00349344	0.000285049	3.63084
RCC2-AS1	0.0158978	0.00692601	1.32779	0.00351015	0.00028741	3.62881
Charlie13a	0.0121571	0.0041556	1.61413	0.00356063	0.000292208	3.62465
ENTPD7	0.0124688	0.00467505	1.58618	0.00394726	0.00032792	3.59472
DNAH11	0.0240025	0.0127554	1.00341	0.00421971	0.00035169	3.57606
C4orf46	0.0130923	0.00479049	1.48388	0.00458242	0.000384385	3.55288
NAA80	0.0121571	0.00438647	1.56252	0.00484401	0.000407306	3.53765
ATAD2	0.0124688	0.00473277	1.52382	0.00493114	0.000415628	3.53229
SENP7	0.0158978	0.00738774	1.27297	0.00504495	0.000428275	3.52424
TENT5C	0.0130923	0.00484821	1.49036	0.00510319	0.000433905	3.52083
DIS3L	0.0121571	0.00438647	1.57112	0.00518789	0.000442204	3.51586
HERV3-int	0.021197	0.0110239	1.06326	0.00533264	0.000456284	3.50727
BRD8	0.0180798	0.00836893	1.17514	0.00537151	0.000460333	3.50494
ZDHHC24	0.0193267	0.00900381	1.13686	0.00554993	0.000478983	3.4943
AP000943.3	0.00841646	0.00213552	2.06117	0.00577972	0.000502703	3.48178
ASF1B	0.0199501	0.00952326	1.10352	0.0057818	0.000503272	3.48103
ZNF395	0.0115337	0.0045019	1.54999	0.00613301	0.000537969	3.46335
CCDC14	0.00997506	0.00294355	1.77332	0.00621976	0.000546834	3.45898
TIPIN	0.0152743	0.00704144	1.28723	0.00628749	0.000554057	3.45528
ANKRD11	0.0162095	0.00773404	1.22856	0.00643017	0.000567928	3.44856
KBTBD11	0.0183915	0.00854208	1.14489	0.00667022	0.000591373	3.43751
CYBRD1	0.0199501	0.00975413	1.07853	0.00694303	0.000617895	3.42556
MAFF	0.00779302	0.00178922	2.13672	0.00702437	0.000627167	3.42196
CCNE2	0.0112219	0.00438647	1.53992	0.00708676	0.000633546	3.41899
CACNA1A	0.013404	0.00577167	1.36767	0.00736265	0.00066564	3.40541
MER77B	0.0171446	0.00784947	1.17785	0.00738945	0.000669056	3.40389
AL160408.2	0.0199501	0.00981184	1.06859	0.00748522	0.000678735	3.39991
E2F8	0.0090399	0.00253954	1.90094	0.00749035	0.000679704	3.39989
SLC43A3	0.021197	0.0114856	1.0193	0.0075527	0.000687241	3.39652
THBS4	0.00529925	0.000808034	2.9304	0.00785567	0.00071761	3.38544
CIT	0.00716958	0.0017315	2.21505	0.00804804	0.000736266	3.37809
AGPAT5	0.0115337	0.00409789	1.51265	0.00843065	0.000774105	3.36387
WDR76	0.00841646	0.00225095	1.93731	0.00847745	0.000780113	3.36194
OSBPL1A	0.0118454	0.00455962	1.49283	0.00848792	0.000781647	3.36124
MER67A	0.0205736	0.0104467	1.03415	0.00867453	0.000799998	3.3546
FMO3	0.0090399	0.0027704	1.79564	0.00869264	0.000802839	3.35393
UNC119B	0.0074813	0.00178922	2.09883	0.00887529	0.000821993	3.34749
AHCY	0.0177681	0.00900381	1.10423	0.00903535	0.000841767	3.34051
RHOU	0.0112219	0.00421332	1.5379	0.00931881	0.000870073	3.33149
SSRP1	0.0183915	0.00929239	1.09612	0.00934931	0.000874715	3.32981
TMC8	0.0193267	0.00963869	1.05982	0.00947834	0.000889037	3.32524
H2AFX	0.0180798	0.00865751	1.11047	0.00960086	0.000906741	3.31975
GDPGP1	0.0112219	0.0041556	1.50689	0.00976975	0.000925978	3.31403
LTR27B	0.0102868	0.00369387	1.58922	0.00981242	0.000932002	3.31226
NEDD4L	0.0165212	0.00790719	1.15929	0.00981242	0.000931892	3.31212

## Sheet: group4
marker genes of group4 in neutrophils
gene	pct1	pct2	log2FC	q	p	score
L1PA6	0.734922	0.372311	1.66407	1.19393e-150	4.01565e-154	27.3339
CCL5	0.337677	0.169151	1.18705	1.16015e-43	2.57533e-46	14.4382
MER58D	0.319434	0.167918	1.00388	1.19298e-31	4.2532e-34	12.2634
RPS26P8	0.119136	0.0402846	1.5828	1.57175e-22	7.82384e-25	10.3516
GNLY	0.179077	0.0888055	1.10923	2.06462e-19	1.22216e-21	9.60203
GZMH	0.0956813	0.0319364	1.61529	1.6501e-18	1.03228e-20	9.37977
RPS4Y1	0.0699926	0.0205625	1.79865	1.21086e-15	9.20406e-18	8.62174
PPBP	0.124721	0.0574854	1.145	1.36732e-13	1.17729e-15	8.03397
GZMB	0.119881	0.0560287	1.12075	2.86568e-13	2.4867e-15	7.94036
ARL4C	0.0837677	0.0401726	1.03024	4.20882e-08	5.8039e-10	6.20805
AC008549.3	0.0275503	0.00571493	2.2673	5.93479e-08	8.42352e-10	6.15241
AP000936.3	0.0759494	0.037035	1.0082	4.16437e-07	6.58298e-09	5.81141
RPS19P7	0.0524944	0.0219632	1.25317	7.49924e-07	1.22078e-08	5.707
CLIC3	0.0335071	0.0103093	1.68963	9.42297e-07	1.57197e-08	5.66442
EIF1AY	0.0338794	0.0105894	1.66625	1.06609e-06	1.78566e-08	5.6423
KLRD1	0.0498883	0.0220753	1.17144	7.32841e-06	1.3803e-07	5.27583
CTSW	0.0536113	0.0252129	1.06066	2.12095e-05	4.28014e-07	5.06296
RPS17P2	0.0230827	0.00649933	1.85629	2.78242e-05	5.68987e-07	5.00943
PTGDS	0.0279226	0.00946885	1.57317	4.42864e-05	9.44357e-07	4.90998
AC099336.2	0.0480268	0.0219632	1.08275	4.71316e-05	1.0082e-06	4.89629
KLRF1	0.0241996	0.00745182	1.67156	9.4828e-05	2.14967e-06	4.74533
RPS27P21	0.0435592	0.01961	1.10555	0.000114062	2.6087e-06	4.70507
KLRK1	0.0364855	0.0165285	1.15284	0.000320647	8.23941e-06	4.4638
KLRC4-KLRK1	0.0361132	0.0164724	1.14115	0.000413987	1.09164e-05	4.4029
PCNX2	0.0204765	0.00661139	1.66507	0.000440566	1.17061e-05	4.38822
FGFBP2	0.0282949	0.0113738	1.27169	0.000855944	2.41825e-05	4.22656
TCF7	0.0294118	0.0122703	1.23613	0.000921896	2.65419e-05	4.20546
OCIAD2	0.038347	0.0183774	1.02023	0.00119231	3.57619e-05	4.1371
AC025164.1	0.0201042	0.00705961	1.55264	0.00120968	3.66988e-05	4.13167
CD2	0.0361132	0.0166965	1.03315	0.00176443	5.57838e-05	4.03351
AC243960.1	0.0156366	0.00448229	1.75391	0.00244635	8.02271e-05	3.94759
RPS27P29	0.0182427	0.00621918	1.54648	0.00271729	9.01132e-05	3.91943
CD247	0.0227103	0.00862842	1.30824	0.00358494	0.000123469	3.84238
AL807752.7	0.0160089	0.00532273	1.63563	0.00389358	0.000137242	3.8166
LCK	0.0275503	0.0124384	1.09497	0.00540692	0.000200404	3.72135
CCR7	0.0215934	0.00846033	1.28271	0.00584685	0.00022025	3.69748
AL034379.1	0.0215934	0.00862842	1.26753	0.00609486	0.000230822	3.68552
TRDC	0.0241996	0.0103093	1.17256	0.00677096	0.000260526	3.65444
AC068775.1	0.0137751	0.00425818	1.71016	0.00699265	0.000270468	3.64515
SPON2	0.0182427	0.00694756	1.37347	0.00798047	0.00031297	3.6071

## Sheet: group5
marker genes of group5 in neutrophils
gene	pct1	pct2	log2FC	q	p	score
DEFA1	1	0.996255	1.34911	6.25564e-152	4.20802e-156	28.5754
DEFA3	1	0.996466	1.04293	9.15992e-129	1.23233e-132	25.9325
DEFA1B	1	0.996888	1.04628	4.87128e-128	9.83038e-132	25.861
DEFT1P	0.894603	0.648346	1.10221	7.25128e-78	2.32087e-81	19.6901
RETN	0.878095	0.688169	1.06651	2.01221e-71	1.08285e-74	18.7836
DEFT1P2	0.691429	0.398228	1.35086	5.58873e-70	4.13534e-73	18.5739
MS4A3	0.494603	0.242365	1.36684	9.65238e-51	8.4408e-54	15.7614
TUBA1B	0.379683	0.191097	1.40214	3.27106e-39	3.74061e-42	13.8388
AC011603.2	0.377143	0.190094	1.40209	5.66061e-39	7.23474e-42	13.7883
L1PA8	0.63746	0.386096	1.00225	8.16461e-38	1.15335e-40	13.5444
SLPI	0.410159	0.238673	1.04683	2.52603e-26	5.60736e-29	11.2907
CEACAM8	0.366984	0.20423	1.09073	3.99135e-25	1.04711e-27	11.0209
PCLAF	0.166984	0.0564903	1.72533	7.69083e-21	2.22458e-23	10.0624
CD24	0.311746	0.177541	1.03075	5.51824e-19	1.67039e-21	9.59882
DUT	0.222222	0.111662	1.2596	3.36987e-18	1.06541e-20	9.40492
CEACAM6	0.255873	0.134395	1.14275	6.87577e-18	2.26633e-20	9.31991
STMN1	0.19873	0.0931484	1.3174	4.00604e-17	1.42822e-19	9.12001
H2AFV	0.248254	0.134659	1.09691	1.9783e-16	7.5853e-19	8.92822
HMGN2	0.20254	0.0988449	1.23205	3.80442e-16	1.4843e-18	8.85322
TYMS	0.100317	0.0305396	1.86766	1.0949e-13	5.67114e-16	8.15278
ENOSF1	0.0977778	0.0329131	1.7192	6.29491e-12	3.55693e-14	7.62134
PCNA	0.116825	0.049106	1.40813	9.51572e-11	5.95292e-13	7.23792
DPY19L1P1	0.164444	0.0834432	1.10305	1.65906e-10	1.07137e-12	7.1535
RRM2	0.0869841	0.0308033	1.61214	1.52995e-09	1.04974e-11	6.83152
VRK1	0.0679365	0.0295902	1.35863	8.34583e-06	8.70176e-08	5.3672
ASF1B	0.0349206	0.0091777	2.09087	2.97534e-05	3.36242e-07	5.11734
NSUN5	0.0838095	0.0417744	1.11665	3.08976e-05	3.51251e-07	5.10609
TUBB	0.0793651	0.040192	1.14003	3.45864e-05	3.95513e-07	5.08353
NUSAP1	0.0520635	0.0200433	1.48268	5.57509e-05	6.67541e-07	4.98309
UBE2C	0.0501587	0.0174587	1.54851	5.8338e-05	7.02442e-07	4.97309
ABCA13	0.0552381	0.0236299	1.32386	0.000185838	2.34435e-06	4.7316
MamRep1527	0.0514286	0.0215729	1.36375	0.000252664	3.38936e-06	4.6557
TK1	0.0495238	0.020518	1.39378	0.000278811	3.80725e-06	4.63158
CDK1	0.0444444	0.0157181	1.48665	0.000394488	5.51392e-06	4.55357
SKA2	0.0539683	0.0258452	1.21043	0.000871546	1.31324e-05	4.36601
DNAJC9	0.0514286	0.0234717	1.24437	0.000991914	1.5213e-05	4.33357
TMEM106C	0.0495238	0.0228388	1.26794	0.00101923	1.58376e-05	4.32474
FAM149B1	0.0457143	0.0195685	1.33262	0.00110766	1.78079e-05	4.29868
INHBA	0.0469841	0.0192521	1.29338	0.0014278	2.36269e-05	4.23491
CDCA3	0.0222222	0.00548552	2.15232	0.00220138	3.8205e-05	4.12643
RNASEH2A	0.0279365	0.00907221	1.75594	0.00272229	4.80463e-05	4.07242
AC087632.1	0.0209524	0.0046416	2.17753	0.00347238	6.28326e-05	4.00942
GGH	0.0380952	0.0150852	1.37648	0.00376639	6.91662e-05	3.98551
BCL2L11	0.0450794	0.0205707	1.20692	0.00394762	7.3822e-05	3.9697
TRMT5	0.0495238	0.0238409	1.12879	0.00441371	8.43195e-05	3.93765
CLSPN	0.015873	0.00269002	2.71495	0.00444056	8.51311e-05	3.93749
FEN1	0.0292063	0.0103381	1.60148	0.00445674	8.57412e-05	3.93424
FAM111A	0.0336508	0.014083	1.42531	0.00466983	9.07831e-05	3.92026
THSD8	0.0266667	0.00886123	1.70327	0.00483973	9.44115e-05	3.91108
HMGN2P41	0.0304762	0.011604	1.49431	0.00720396	0.000145852	3.80383
SMC4	0.0412698	0.0179862	1.21678	0.00720396	0.000146572	3.80214

## Sheet: group6
marker genes of group6 in neutrophils
gene	pct1	log2FC	q	p	score	pct2
ELANE	1	4.48672	1.28938e-230	8.67334e-235	49.4995	0.446439
PRTN3	0.986486	5.18485	5.78408e-210	7.78162e-214	47.8064	0.304999
MPO	0.959459	4.24142	4.04811e-159	1.08923e-162	37.085	0.177495
AZU1	0.962162	4.0106	1.07446e-160	2.1683e-164	36.7231	0.2744
CTSG	0.951351	5.07087	1.58135e-142	5.31869e-146	36.6044	0.173378
SRGN	1	2.34131	1.85265e-101	7.4774e-105	26.4616	0.853997
CST7	0.827027	3.12991	1.01292e-79	5.45092e-83	22.6025	0.203928
DEFA4	0.924324	2.2939	3.18105e-63	2.3538e-66	19.1092	0.614015
NUCB2	0.710811	2.54879	1.73421e-46	1.39988e-49	16.1678	0.195497
RNASE3	0.551351	2.4813	2.06305e-29	1.94287e-32	12.6005	0.135787
CLEC11A	0.335135	4.0347	4.08531e-23	4.67175e-26	11.2757	0.0227137
P4HB	0.464865	2.44394	1.99886e-23	2.15134e-26	11.1823	0.106774
AC145207.3	0.451351	2.44428	1.2985e-22	1.57225e-25	10.9667	0.101369
PPIB	0.437838	1.92579	3.44811e-16	6.26254e-19	9.18162	0.138217
SNX22	0.432432	1.92397	6.30596e-16	1.23014e-18	9.0996	0.136927
RPLP0	0.518919	1.63463	8.10324e-16	1.63526e-18	9.04468	0.208143
MIF	0.516216	1.52018	5.12869e-14	1.25751e-16	8.49405	0.212408
MIF-AS1	0.516216	1.51974	5.12869e-14	1.27648e-16	8.49212	0.212458
CALR	0.267568	2.90804	1.02803e-13	2.76613e-16	8.46563	0.0343682
RNASE2	0.589189	1.34098	1.02803e-13	2.72178e-16	8.3848	0.288881
PRSS57	0.194595	4.57088	3.21099e-13	9.71981e-16	8.36381	0.00867883
HSP90B1	0.310811	2.32859	2.26631e-13	6.70778e-16	8.32796	0.0732989
GSTP1	0.67027	1.16994	2.03314e-13	5.88088e-16	8.28044	0.376513
AP000350.4	0.489189	1.50068	7.56844e-13	2.39282e-15	8.10873	0.198869
AC092069.1	0.248649	2.88489	1.59699e-12	5.37129e-15	8.06406	0.0319381
MS4A3	0.564865	1.33603	1.34658e-12	4.43848e-15	8.01567	0.25615
IGFBP7	0.291892	2.11641	7.24622e-11	2.53467e-13	7.49195	0.0691827
PDIA3	0.254054	2.29871	2.46142e-10	8.94099e-13	7.31658	0.0526681
PDIA6	0.245946	2.08082	9.77993e-09	3.88145e-11	6.73818	0.0589169
AL355922.1	0.156757	3.40192	1.35651e-08	5.47497e-11	6.71962	0.0147292
ATP6V1C2	0.243243	2.06945	1.47612e-08	6.05699e-11	6.66798	0.0585697
POLR2B	0.254054	1.96753	1.64161e-08	6.8465e-11	6.64435	0.0643226
RPLP0P2	0.237838	1.87104	3.25388e-07	1.59783e-09	6.1268	0.0601071
MYDGF	0.251351	1.75963	4.11225e-07	2.10232e-09	6.07859	0.0702242
PTBP1	0.167568	2.76755	5.83409e-07	3.02183e-09	6.04767	0.0303015
VAMP8	0.386486	1.1649	2.66844e-06	1.4719e-08	5.7323	0.179776
MIR1_Amn	0.186486	2.03642	3.93817e-06	2.30472e-08	5.66604	0.0431462
SERPINB1	0.421622	1.08469	3.70749e-06	2.12408e-08	5.66591	0.205812
AP002990.1	0.335135	1.22912	8.70709e-06	5.32991e-08	5.50071	0.144614
RPS2	0.394595	1.08287	9.04205e-06	5.71743e-08	5.48648	0.196886
FKBP2	0.224324	1.66018	9.99317e-06	6.4727e-08	5.47101	0.0692323
CAT	0.281081	1.39793	9.99317e-06	6.5205e-08	5.46566	0.105287
EEF1G	0.332432	1.22562	1.02441e-05	6.75312e-08	5.45704	0.143523
APEX1	0.156757	2.19318	1.24239e-05	8.44081e-08	5.42775	0.0305495
AP001453.5	0.224324	1.63955	1.29366e-05	8.8762e-08	5.41167	0.0691827
HSPA5	0.148649	2.33023	1.53745e-05	1.08591e-07	5.38567	0.0289625
EP400P1	0.302703	1.26937	1.98412e-05	1.41475e-07	5.318	0.119173
MGST1	0.259459	1.40811	3.4006e-05	2.4705e-07	5.21407	0.0938802
SDF2L1	0.151351	2.08179	6.93367e-05	5.59693e-07	5.06491	0.036947
GIHCG	0.12973	2.29723	0.00013697	1.1517e-06	4.92032	0.0249454
SNHG29	0.318919	1.07011	0.000298586	2.61107e-06	4.7379	0.147639
CEACAM6	0.294595	1.10332	0.000417593	3.79221e-06	4.65984	0.140944
TM7SF3	0.110811	2.28549	0.000455619	4.19883e-06	4.64804	0.0208292
ERLIN1	0.113514	2.23095	0.000693791	6.58042e-06	4.54944	0.0199365
LRRC75A	0.297297	1.06069	0.000780689	7.61468e-06	4.5093	0.136481
RNASEH2C	0.216216	1.31374	0.00095521	9.44544e-06	4.4636	0.0800932
PYURF	0.194595	1.38629	0.00108789	1.09769e-05	4.43053	0.0665543
AC246787.1	0.27027	1.07098	0.00153057	1.57525e-05	4.34904	0.133555
CTSC	0.237838	1.16979	0.00159568	1.653e-05	4.33776	0.098046
SSR4	0.240541	1.15139	0.00175182	1.8501e-05	4.31263	0.105485
LYST	0.189189	1.33964	0.0024929	2.69984e-05	4.22675	0.0677445
DDOST	0.159459	1.52474	0.0025998	2.83309e-05	4.21687	0.0491966
SMIM24	0.072973	3.00498	0.00282384	3.10851e-05	4.20508	0.007439
AC004148.2	0.186486	1.32594	0.00301243	3.36412e-05	4.17573	0.0682404
CD82	0.186486	1.31119	0.00352663	4.00915e-05	4.13444	0.0692819
RPAIN	0.194595	1.26708	0.00367198	4.19909e-05	4.12365	0.0763737
AL713999.1	0.262162	1.03199	0.00372104	4.28022e-05	4.11775	0.121504
KRTCAP2	0.262162	1.02579	0.00395356	4.68066e-05	4.09656	0.12195
TIMM13	0.148649	1.5157	0.00404576	4.81703e-05	4.09173	0.044882
AL122020.1	0.213514	1.16321	0.00458622	5.52222e-05	4.05807	0.0914997
PEBP1	0.140541	1.54813	0.00482375	5.84068e-05	4.04655	0.0442868
LDHB	0.232432	1.09329	0.00525691	6.4727e-05	4.01945	0.102857
RNASEH2B	0.116216	1.74853	0.00609697	7.58738e-05	3.98461	0.0322853
AIG1	0.0864865	2.21285	0.00618877	7.74325e-05	3.9823	0.0170601
RAN	0.240541	1.05461	0.00643415	8.09354e-05	3.96494	0.106923
PINK1-AS	0.132432	1.5335	0.00933686	0.000124986	3.85978	0.040121
RPN2	0.145946	1.42874	0.00947366	0.000127454	3.8545	0.0490478
EEF1B2	0.240541	1.02082	0.00996896	0.000135459	3.8376	0.108857
