# Supplementary material for: Single‐cell RNA sequencing reveals immune cell dysfunction in the peripheral blood of patients with highly aggressive gastric cancer
Source: Cell Prolif. 2024 Feb 6;57(5):e13591. doi: 10.1111/cpr.13591 (PMC11056698; doi:10.1111/cpr.13591)
Supplement: Supplementary file 6 — Table S5. Differentially expressed genes of T cells among HAGC patients, NAGC patients and healthy individuals in single‐cell RNAsequencing dataset. [file CPR-57-e13591-s002.xlsx]

## Sheet: HAGC
DEGs of T cell (HAGC vs the rest of group)
gene	log2FC	q	group
DEFT1P2	6.12537	0.000781004	Tcell
CD177	9.062	0.00769359	Tcell
MMP9	5.89845	0.00212365	Tcell
PRTN3	8.22009	0.000551127	Tcell
PRR9	6.7515	0.0106627	Tcell
MMP8	6.30074	2.81612e-05	Tcell
HBD	6.91886	0.00280982	Tcell
HBB	5.41892	1.17173e-11	Tcell
HBA1	5.26071	2.11851e-10	Tcell
HBA2	4.65829	1.78689e-11	Tcell
PGLYRP1	6.52021	2.40131e-13	Tcell
H3F3BP1	4.21605	7.41331e-05	Tcell
IGLL1	8.76649	0.00745886	Tcell
SMIM24	7.11996	0.0250864	Tcell
CYTL1	6.85434	0.0207034	Tcell
TFF3	6.47066	0.0690708	Tcell
CNRIP1	6.33863	0.00437297	Tcell

## Sheet: NAGC
DEGs of T cell (NAGC vs the rest of group)
gene	log2FC	q	group
RPL32P29	3.87732	1.60005e-244	Tcell
RPL11P3	1.24279	1.16311e-124	Tcell
RPS27AP2	4.19716	1.32856e-144	Tcell
IGLC3	1.28882	5.65394e-131	Tcell
IGLC2	1.27578	6.68013e-110	Tcell
RPS17P2	2.20398	3.68331e-46	Tcell
IGHG1	1.68338	5.07208e-57	Tcell
FADS3	2.92086	4.88065e-31	Tcell
IGHG2	1.41325	2.17824e-25	Tcell
GREM1	1.48991	3.11456e-41	Tcell
ISG15	1.08867	9.65469e-34	Tcell

## Sheet: Health
DEGs of T cell (Health vs the rest of group)
gene	log2FC	q	group
AC010598.1	23.8671	4.42521e-20	Tcell
OR2H2	22.6593	5.41251e-08	Tcell
AC008549.3	4.45771	1.50971e-14	Tcell
CASC8	4.35849	0.0113394	Tcell
RPL7P23	4.69831	1.4392e-255	Tcell
RPS26P3	4.63498	2.04891e-15	Tcell
AL365357.1	2.77787	6.12749e-22	Tcell
COX5AP2	20.7186	0.0224756	Tcell
TTTY14	20.6179	0.0325694	Tcell
PAQR3	20.4886	0.0474908	Tcell
IFNG-AS1	20.3325	0.0780684	Tcell
AC073072.2	20.3189	0.0737793	Tcell
