# Supplementary material for: Single‐cell RNA sequencing reveals immune cell dysfunction in the peripheral blood of patients with highly aggressive gastric cancer
Source: Cell Prolif. 2024 Feb 6;57(5):e13591. doi: 10.1111/cpr.13591 (PMC11056698; doi:10.1111/cpr.13591)
Supplement: Supplementary file 7 — Table S6. Differentially expressed genes between HAGC PBMCs and NAGC PBMCs in bulk RNA sequencing dataset. [file CPR-57-e13591-s005.xlsx]

## Sheet: Sheet1
UP			DOWN
gene	log2FoldChange	padj	gene	log2FoldChange	padj
MMP9	8.04398	6.79449e-256	NOG	-4.50417	4.44712e-18
MMP8	8.34839	4.15179e-255	LINC02397	-4.213	1.10535e-14
LTF	7.01186	4.04741e-253	LOC101928126	-3.56784	3.33484e-14
ANXA3	6.51795	5.13872e-228	OLFM2	-3.56181	1.26242e-13
TCN1	5.69468	4.09957e-165	LCN10	-3.79763	2.83066e-12
OLR1	6.73831	3.01831e-153	AK5	-3.992	1.65361e-11
CD177	10.0475	1.61317e-152	LRRN3	-4.01935	1.95708e-11
CYP4F3	5.94647	4.84856e-152	COL4A3	-3.45572	3.40672e-10
LCN2	6.76256	6.20544e-151	LOC100507387	-4.06553	4.8202e-09
OLFM4	5.93669	2.89148e-148	TCL6	-3.43714	7.1852e-09
LINC02009	6.55755	4.25122e-148	ZNF860	-3.46776	1.33697e-08
SIGLEC14	9.34761	1.06309e-145	SSPN	-3.42359	5.14628e-08
HP	6.19399	8.73115e-137	NRCAM	-3.58383	1.88101e-07
CEACAM1	6.49708	2.12195e-125	DSC1	-3.5175	1.30826e-06
S100P	6.44689	2.7948e-113	MDS2	-3.5159	2.46261e-06
CD24	4.5668	1.252e-112	LOC101929322	-5.31875	1.22284e-05
PGLYRP1	7.09784	9.11577e-109	COL13A1	-8.0691	5.97633e-05
S100A8	4.19873	1.93153e-107	DBNDD1	-4.47657	0.000197233
S100A12	4.51321	3.59855e-104	LOC100996385	-3.85749	0.000264427
DYSF	3.49989	1.24986e-97	SCN4A	-7.36365	0.00050214
SERPINB10	5.14368	1.27152e-89	LCN8	-8.17363	0.000584748
FCAR	3.83874	1.8313e-86	ZNF890P	-3.66542	0.000627106
CRISP3	6.99493	1.58935e-85	FSIP2	-3.83132	0.000660034
CEBPE	5.00531	1.58821e-84	AJAP1	-4.43815	0.000776506
ABCA13	6.30573	1.41593e-81
FAM20A	4.21854	2.10444e-72
CYSTM1	4.5937	1.68443e-70
ITGA9	4.46188	1.35516e-66
MBOAT2	3.78568	1.56828e-66
CAMP	6.06948	4.05631e-66
S100A9	3.51189	2.09226e-65
PTX3	4.91925	2.57846e-65
ANKRD22	4.37952	1.8457e-64
PADI4	3.84682	3.4378e-64
ADGRG3	5.33648	1.52065e-60
RNASE2	4.08182	6.14399e-59
RETN	6.18381	7.21109e-59
MS4A4A	3.92733	1.90837e-58
ORM1	5.70854	9.82156e-58
BPI	5.00109	2.32786e-57
INHBA	6.00739	7.10559e-57
UGCG	3.6203	7.52375e-54
MS4A3	4.46827	7.21212e-51
KLF5	3.81098	2.28445e-50
CEACAM8	6.34204	2.79578e-50
AFF2	4.33681	7.40798e-50
MANSC1	4.05337	3.73609e-48
LRG1	4.19524	2.50643e-47
BMX	5.89387	9.3053e-47
ARG1	7.15947	1.4546e-45
RAB13	3.68761	1.72696e-43
TRIB1	3.65202	2.68741e-43
CHI3L1	5.63054	7.91561e-42
MCEMP1	4.03233	2.78564e-41
TACSTD2	5.73099	4.64609e-41
MGAM	4.98567	4.80375e-41
GADD45A	4.03473	5.05876e-37
COL17A1	5.80619	5.72914e-37
ERG	5.37861	6.43089e-37
CA4	8.0192	9.74508e-37
RNASE3	5.30911	1.79473e-36
SLC28A3	4.3702	2.02709e-36
H1-0	3.6032	9.00677e-36
SLC26A8	4.79548	9.24455e-36
STOX2	5.73663	2.49997e-35
BCL2L15	3.84705	2.59427e-35
MSRB3	3.47643	2.67285e-35
ITGA7	4.33254	1.45318e-34
SUCNR1	3.73476	1.69522e-34
PRRT4	5.10075	5.76092e-33
SLPI	6.36284	1.95879e-32
GPR84	4.88498	8.31957e-31
PTGES	5.52029	1.05893e-30
LRRC4	3.68262	8.96771e-30
TARM1	5.22208	9.61878e-30
DZIP1L	4.16989	2.54165e-29
DACH1	3.75086	1.02241e-28
CITED4	3.48301	3.56441e-28
MPO	5.1819	8.85302e-28
MROCKI	5.86949	1.02838e-27
CEACAM3	4.51925	1.53479e-27
CEACAM6	5.67715	1.53479e-27
IQGAP3	5.46019	1.67937e-27
KREMEN1	3.82023	2.40415e-27
ADM	4.67456	5.23019e-27
CXCL1	5.0161	1.48086e-26
PLIN5	4.34532	2.66777e-26
BTNL8	5.27046	2.63776e-25
CXCL8	3.52702	3.00471e-25
ICA1	3.43306	3.10683e-25
TK1	3.34294	1.93061e-24
ALPL	4.67324	5.1914e-24
SLC51A	4.48105	1.04564e-23
LINC00671	3.90947	1.32373e-23
PRDM5	4.09604	2.16044e-23
TCTEX1D1	5.14633	2.69941e-23
ARHGEF17	3.63598	3.30915e-23
DHRS9	3.37882	7.9974e-23
SLC27A2	3.75651	2.09463e-22
LRRN1	3.81743	7.25533e-22
G0S2	5.44253	9.57406e-22
TMEM52B	6.18388	7.0891e-21
TRPM6	3.5231	9.03534e-21
PCLAF	3.34422	2.88325e-20
KIF20A	4.0146	3.71633e-20
CNTNAP3	4.85044	3.77699e-20
CLEC5A	3.49146	4.58598e-20
CDCA5	3.38268	5.93669e-20
SEMA6B	4.59523	1.15224e-19
SPATC1	3.64931	2.89726e-19
ESPL1	3.43034	5.72472e-19
SOCS3	4.05287	7.44257e-19
PKMYT1	4.11755	1.17321e-18
AZU1	4.76011	3.92884e-18
EGR1	4.1392	1.09289e-17
KCNK5	4.26116	2.00114e-17
E2F8	4.2214	2.9769e-17
HTRA3	5.46524	1.35587e-16
SPNS2	3.6059	1.97353e-16
ATP2C2	4.0141	5.35626e-16
C1orf226	4.47888	4.12865e-15
KIF18B	3.88877	8.35492e-15
LPO	4.72255	1.56619e-14
C3orf86	3.49309	2.98483e-14
GSTM1	8.72237	4.05303e-14
CLDN18	5.9703	4.24683e-14
VNN1	3.51798	5.88835e-14
CDK1	3.67925	8.66622e-14
HBB	8.77496	1.41358e-13
ANLN	4.1949	1.9267e-13
INAVA	4.64793	5.5414e-13
BMP2	4.73213	5.55285e-13
CCNB2	3.33693	9.03357e-13
LINC01554	6.16478	1.07428e-12
PLAU	4.35231	2.88149e-12
TMEM92	6.06852	4.04806e-12
GALNT14	4.77297	4.811e-12
SPP1	5.42852	5.13999e-12
TROAP	3.6315	2.41975e-11
HSPA4L	4.05613	2.42342e-11
TLCD4	4.45031	2.49541e-11
STBD1	3.35342	3.22435e-11
GADD45G	3.86572	4.19707e-11
HJURP	3.74823	7.03363e-11
APOE	5.77853	1.15837e-10
DAAM2	5.48738	1.60021e-10
DEPDC1	3.98119	3.67999e-10
TNNT1	4.2219	4.9563e-10
IL1RL1	3.76891	5.91345e-10
DUSP13	10.1449	9.43904e-10
SLC12A5-AS1	6.34934	1.08299e-09
MGAM2	4.07352	1.39747e-09
HBA1	8.89157	1.40192e-09
TNFAIP6	4.60758	1.62051e-09
RNASE1	4.24366	1.78674e-09
EDNRB	4.71706	1.93691e-09
CKAP2L	3.74339	2.27058e-09
HTRA4	3.77509	2.8111e-09
HPR	6.1653	3.12131e-09
NOS1AP	4.68564	4.27811e-09
SCUBE1	4.30669	4.81845e-09
GJB6	4.38347	1.3215e-08
DEFA8P	9.7934	1.65836e-08
BEX1	3.9354	1.70752e-08
TFF3	7.28466	2.1724e-08
EREG	3.85347	2.38575e-08
ALAS2	8.35489	2.84546e-08
KCNH7	3.55983	3.22243e-08
AOC1	5.85831	3.23458e-08
PCOLCE2	4.82208	4.31257e-08
KRT23	3.39863	7.1274e-08
CENPA	3.57607	1.03363e-07
SPC25	3.38755	1.18986e-07
FIGN	8.75885	1.29399e-07
STAB2	3.85181	1.54462e-07
SLC4A1	11.1	2.91867e-07
KLF1	5.64957	4.04541e-07
SLC22A31	3.58839	4.13276e-07
FOSL1	3.75414	4.62802e-07
SHROOM4	3.93331	4.67687e-07
CYP19A1	5.766	5.06331e-07
SEPT5-GP1BB	3.81765	5.6727e-07
CSNK1A1L	6.67391	6.34627e-07
FGF13	5.6878	8.06101e-07
LYVE1	5.62507	8.54924e-07
MMP27	8.88262	8.78349e-07
ZNF788P	3.80911	9.05109e-07
MLNR	6.66222	1.17575e-06
ITPRIP-AS1	3.62274	1.66778e-06
PTH2R	4.15313	1.69513e-06
NEIL3	3.36667	1.7846e-06
PTGFR	7.4326	2.79321e-06
GLDN	6.52903	2.86696e-06
MYL4	9.487	2.96132e-06
HBA2	8.35987	3.05547e-06
CHIT1	6.40868	4.03121e-06
DIAPH3	3.46751	5.59867e-06
LINC01932	8.47394	6.86682e-06
PCSK9	6.54966	6.86682e-06
SELENBP1	9.10124	7.17252e-06
AQP1	6.25338	8.5498e-06
LOC101929076	3.85573	8.64054e-06
OR6K3	4.5761	1.23847e-05
IL1R2	5.69787	1.36626e-05
KRT8	4.03184	1.62064e-05
ADAMTS3	5.44626	2.4494e-05
APOC1	7.8743	2.93553e-05
SMIM24	3.70011	2.95389e-05
METTL7B	8.31547	3.2675e-05
CEACAM5	8.16736	3.39517e-05
HBG2	8.97617	5.16963e-05
SLED1	8.5681	5.7e-05
ELANE	5.12811	5.88492e-05
LINC00664	4.59082	7.14918e-05
VSTM4	6.0789	7.17804e-05
RAB3IL1	4.64291	8.22506e-05
LOC105378577	5.57125	9.02091e-05
OR6N1	4.32616	9.06174e-05
KAZN	4.08286	9.72941e-05
RSPO2	8.39231	0.000101227
ANTXRL	7.92282	0.0001107
DEFA4	5.47198	0.000111108
CTSG	5.2734	0.000117614
ENTPD2	8.02126	0.000123575
ZDHHC19	4.31825	0.000125804
LVRN	4.13134	0.000126953
RHCE	5.64018	0.000133205
EPB42	8.93896	0.000137822
EPCAM	5.81697	0.000271123
CTSE	8.4013	0.000284587
SMIM22	4.09834	0.000348256
SPTA1	8.08845	0.000362179
PAQR5	4.46844	0.000368617
ARFGEF3	3.96321	0.000374374
SMPD5	3.95405	0.000391954
VSIG4	4.37951	0.000450974
ARNT2	7.63537	0.000455717
TSPAN8	7.7033	0.000473521
FHDC1	3.42548	0.000522563
CA1	11.4098	0.000537111
CACNA1E	3.75802	0.000599981
C1QC	5.55232	0.000636087
CAVIN1	3.55944	0.000692595
HBG1	5.78914	0.000775776
TMEM92-AS1	7.49846	0.000793425
BEND7	3.4753	0.000843135
HEPACAM2	8.29373	0.000861136
LINC00639	5.52811	0.000883911
CXCL6	5.73215	0.000915157
DSP	5.86637	0.000974192
LINC00900	3.47507	0.000977809
FERMT1	4.09295	0.000986644
